# Supplementary material for: Crystal structures of two bi­cyclo­[5.1.0]octa­nes: potassium trans-bi­cyclo­[5.1.0]octane-4-carboxyl­ate monohydrate and cis-bi­cyclo­[5.1.0]octan-4-yl 4-bromo­benzene­sulfonate
Source: Acta Crystallogr E Crystallogr Commun. 2017 Aug 21;73(Pt 9):1357–62. doi: 10.1107/S2056989017011756 (PMC5588580; doi:10.1107/S2056989017011756)
Supplement: Supplementary file 1 [file e-73-01357-sup1.cif]

##############################################################################
#                                                                            #
# This CIF contains the data in a paper accepted for publication in          #
# Acta Crystallographica Section E. It conforms to the requirements of       #
# Notes for Authors for Acta Crystallographica Section E, and has been       #
# peer reviewed under the auspices of the IUCr Commission on Journals.       #
#                                                                            #
# Full details of the Crystallographic Information File format               #
# are given in the paper "The Crystallographic Information File (CIF):       #
# a New Standard Archive File for Crystallography" by S. R. Hall, F. H.      #
# Allen and I. D. Brown [Acta Cryst. (1991), A47, 655-685].                  #
#                                                                            #
# The current version of the core CIF dictionary is obtainable from          #
# ftp://ftp.iucr.org/pub/cif_core.dic.                                       #
#                                                                            #
# Software is freely available for graphical display of the structure(s)     #
# in this CIF. For information consult the CIF software page                 #
# http://www.iucr.org/resources/cif/software.                                #
#                                                                            #
# This file may be used for bona fide research purposes within the           #
# scientific community so long as proper attribution is given to the journal # 
# article from which it was obtained.                                        #
#                                                                            #
##############################################################################
data_I
_database_code_depnum_ccdc_archive 'CCDC 1568784'
_audit_creation_method     'SHELXL-2014/7'
_journal_date_recd_electronic     2017-07-08
_journal_date_accepted     2017-08-11
_journal_name_full     'Acta Crystallographica, Section E'
_journal_year     2017
_journal_volume     73
_journal_issue      9
_journal_page_first     1357
_journal_page_last     1362
_journal_paper_category     GM
_journal_paper_doi     10.1107/S2056989017011756
_journal_coeditor_code     PK2603
_publ_contact_author_name     'Peter W. R. Corfield'
_publ_contact_author_address
;
Department of Chemistry
Fordham University
441 East Fordham Road
Bronx, NY 10458
USA
;
_publ_contact_author_email     'pcorfield@fordham.edu'
_publ_contact_author_fax     '01(718)8174432'
_publ_contact_author_phone     '01(718)8174454'
_publ_section_title
;
Crystal structures of two bicyclo[5.1.0]octanes: potassium
<i>trans</i>-bicyclo[5.1.0]octane-4-carboxylate monohydrate and
<i>cis</i>-bicyclo[5.1.0]octan-4-yl 4-bromobenzenesulfonate
;
_publ_section_title_footnote     .
loop_
    _publ_author_name
    _publ_author_footnote
    _publ_author_address
    'Corfield, Peter W. R.' .
;
Department of Chemistry
Fordham University
441 East Fordham Road
Bronx, NY 10458
USA
;
    'Kershaw, Richard A.' .
;
Department of Chemistry
The Ohio State University
Columbus, Ohio 43210
USA
;
_publ_section_synopsis
;
The geometry of potassium <i>trans</i>-bicyclo[5.1.0]octane-4-carboxylate
monohydrate, a highly strained <i>trans</i>-fused bicyclic ring system, is
compared with that of a less-strained <i>cis</i>-bicyclo[5.1.0]octane
derivative.
;
_chemical_name_systematic
;
Potassium <i>trans</i>-bicyclo[5.1.0]octane-4-carboxylate monohydrate
;
_chemical_name_common     ?
_chemical_formula_moiety     'K +, C9 H13 O2 -, H2 O'
_chemical_formula_sum     'C9 H15 K O3'
_chemical_formula_iupac     'K +, C9 H13 O2 -, H2 O'
_chemical_formula_weight     210.31
_chemical_melting_point     ?
_shelx_space_group_comment
;
The symmetry employed for this shelxl refinement is uniquely defined
by the following loop, which should always be used as a source of
symmetry information in preference to the above space-group names.
They are only intended as comments.
;
_space_group_crystal_system     orthorhombic
_space_group_name_H-M_alt     'P b c m'
_space_group_name_Hall     '-P 2c 2b'
loop_
    _space_group_symop_operation_xyz
    'x, y, z'
    '-x, -y, z+1/2'
    'x, -y+1/2, -z'
    '-x, y+1/2, -z+1/2'
    '-x, -y, -z'
    'x, y, -z-1/2'
    '-x, y-1/2, z'
    'x, -y-1/2, z-1/2'
_cell_length_a     16.148(13)
_cell_length_b     8.631(9)
_cell_length_c     7.674(10)
_cell_angle_alpha     90
_cell_angle_beta     90
_cell_angle_gamma     90
_cell_volume     1070(2)
_cell_formula_units_Z     4
_cell_measurement_reflns_used     19
_cell_measurement_theta_min     ?
_cell_measurement_theta_max     ?
_cell_measurement_temperature     297(2)
_exptl_crystal_description     plate
_exptl_crystal_colour     colorless
_exptl_crystal_size_max     .5
_exptl_crystal_size_mid     .4
_exptl_crystal_size_min     .1
_exptl_crystal_density_diffrn     1.306
_exptl_crystal_density_meas     1.345(11)
_exptl_crystal_density_method
;
Flotation in benzene--carbon tetrachloride mixtures
;
_exptl_crystal_F_000     448
_exptl_absorpt_coefficient_mu     0.471
_exptl_absorpt_correction_type     gaussian
_exptl_absorpt_process_details
;
Busing & Levy (1957)
;
_exptl_absorpt_correction_T_min     0.842
_exptl_absorpt_correction_T_max     0.954
_diffrn_ambient_temperature     297(2)
_diffrn_radiation_type     MoK\a
_diffrn_radiation_wavelength     0.7107
_diffrn_radiation_monochromator     'oriented graphite 200 reflection'
_diffrn_measurement_device_type     'Picker four-circle'
_diffrn_measurement_method     '\q/2\q scans'
_diffrn_reflns_number     1926
_diffrn_reflns_av_R_equivalents     0.02
_diffrn_reflns_theta_min     1.261
_diffrn_reflns_theta_max     31.49
_diffrn_reflns_theta_full     25.24
_diffrn_measured_fraction_theta_max     1.000
_diffrn_measured_fraction_theta_full     1.000
_diffrn_reflns_limit_h_min     0
_diffrn_reflns_limit_h_max     23
_diffrn_reflns_limit_k_min     0
_diffrn_reflns_limit_k_max     12
_diffrn_reflns_limit_l_min     0
_diffrn_reflns_limit_l_max     11
_diffrn_standards_number     9
_diffrn_standards_interval_count     220
_diffrn_standards_decay_%     -3.0(8)
_refine_special_details     ?
_reflns_number_total     1104
_reflns_number_gt     795
_reflns_threshold_expression     'I > 2\s(I)'
_refine_ls_structure_factor_coef     Fsqd
_refine_ls_matrix_type     full
_refine_ls_R_factor_all     0.0562
_refine_ls_R_factor_gt     0.0341
_refine_ls_wR_factor_gt     0.0856
_refine_ls_wR_factor_ref     0.0960
_refine_ls_goodness_of_fit_ref     1.004
_refine_ls_restrained_S_all     0.997
_refine_ls_number_reflns     1104
_refine_ls_number_parameters     98
_refine_ls_number_restraints     16
_refine_ls_hydrogen_treatment     mixed
_refine_ls_weighting_scheme     calc
_refine_ls_weighting_details
                           'w=1/[\s^2^(Fo^2^)+0.2500P] where P=(Fo^2^+2Fc^2^)/3'
_atom_sites_solution_hydrogens     mixed
_atom_sites_solution_primary     heavy
_atom_sites_solution_secondary     vecmap
_refine_ls_shift/su_max     0.002
_refine_ls_shift/su_mean     0.000
_refine_diff_density_max     0.153
_refine_diff_density_min     -0.169
_refine_ls_extinction_method     none
loop_
    _atom_type_symbol
    _atom_type_description
    _atom_type_scat_dispersion_real
    _atom_type_scat_dispersion_imag
    _atom_type_scat_source
    'K' 'K' 0.2009 0.2494
                         'International Tables Vol C Tables 4.2.6.8 and 6.1.1.4'
    'O' 'O' 0.0106 0.0060
                         'International Tables Vol C Tables 4.2.6.8 and 6.1.1.4'
    'C' 'C' 0.0033 0.0016
                         'International Tables Vol C Tables 4.2.6.8 and 6.1.1.4'
    'H' 'H' 0.0000 0.0000
                         'International Tables Vol C Tables 4.2.6.8 and 6.1.1.4'
_computing_data_collection
;
Corfield (1972)
;
_computing_cell_refinement
;
Corfield (1972)
;
_computing_data_reduction
;
Data reduction followed procedures in Corfield <i>et al.</i> (1973),
with <i>p</i> = 0.05
;
_computing_structure_solution
;
local superposition program (Corfield, 1972)
;
_computing_structure_refinement
;
SHELXL2014 (Sheldrick, 2015)
;
_computing_molecular_graphics
;
ORTEPIII (Burnett & Johnson, 1996)
;
_computing_publication_material
;
SHELXL2014 (Sheldrick, 2015)
;
loop_
    _atom_site_type_symbol
    _atom_site_label
    _atom_site_fract_x
    _atom_site_fract_y
    _atom_site_fract_z
    _atom_site_U_iso_or_equiv
    _atom_site_adp_type
    _atom_site_calc_flag
    _atom_site_occupancy
    _atom_site_disorder_assembly
    _atom_site_disorder_group
    K K1 0.46108(4) 0.2500 0.5000 0.0513(2) Uani d 1 . .
    O OW 0.42215(13) 0.4712(2) 0.7500 0.0625(6) Uani d 1 . .
    H HWA 0.4717(8) 0.493(4) 0.7500 0.081 Uiso d 1 . .
    H HWB 0.3937(19) 0.550(3) 0.7500 0.081 Uiso d 1 . .
    O O1 0.41518(12) 0.0440(2) 0.7500 0.0581(6) Uani d 1 . .
    O O2 0.40765(12) -0.2105(2) 0.7500 0.0603(6) Uani d 1 . .
    C C1 0.1115(2) -0.0466(5) 0.8279(6) 0.0760(17) Uani d 0.5 A -1
    H H1 0.1194 -0.1551 0.7941 0.091 Uiso calc 0.5 A -1
    C C2 0.1648(4) 0.0018(15) 0.9808(6) 0.0853(9) Uani d 0.5 A -1
    H H2A 0.1645 -0.0781 1.0697 0.111 Uiso calc 0.5 A -1
    H H2B 0.1439 0.0970 1.0315 0.111 Uiso calc 0.5 A -1
    C C3 0.2534(3) 0.0263(16) 0.9108(9) 0.0640(19) Uani d 0.5 A -1
    H H3A 0.2597 0.1353 0.8830 0.083 Uiso calc 0.5 A -1
    H H3B 0.2918 0.0032 1.0044 0.083 Uiso calc 0.5 A -1
    C C4 0.28013(16) -0.0677(3) 0.7500 0.0449(7) Uani d 1 . .
    H H4 0.2575 -0.1725 0.7626 0.054 Uiso calc 0.5 A .
    C C5 0.2547(3) -0.0071(16) 0.5693(8) 0.0640(19) Uani d 0.5 A -1
    H H5A 0.2829 -0.0691 0.4821 0.083 Uiso calc 0.5 A -1
    H H5B 0.2749 0.0982 0.5579 0.083 Uiso calc 0.5 A -1
    C C6 0.1614(4) -0.0070(14) 0.5256(6) 0.0853(9) Uani d 0.5 A -1
    H H6A 0.1509 0.0549 0.4224 0.111 Uiso calc 0.5 A -1
    H H6B 0.1423 -0.1118 0.5038 0.111 Uiso calc 0.5 A -1
    C C7 0.1167(2) 0.0611(5) 0.6811(6) 0.0819(19) Uani d 0.5 A -1
    H H7 0.1369 0.1641 0.7140 0.098 Uiso calc 0.5 A -1
    C C8 0.0335(2) 0.0232(6) 0.7568(9) 0.115(2) Uani d 0.5 A -1
    H H8A 0.0060 0.1021 0.8258 0.149 Uiso calc 0.5 A -1
    H H8B -0.0031 -0.0430 0.6897 0.149 Uiso calc 0.5 A -1
    C C9 0.37448(16) -0.0812(3) 0.7500 0.0418(6) Uani d 1 . .
loop_
    _atom_site_aniso_label
    _atom_site_aniso_U_11
    _atom_site_aniso_U_22
    _atom_site_aniso_U_33
    _atom_site_aniso_U_12
    _atom_site_aniso_U_13
    _atom_site_aniso_U_23
    K1 0.0584(4) 0.0468(3) 0.0486(4) 0.000 0.000 0.0004(3)
    OW 0.0479(13) 0.0488(12) 0.0906(17) 0.0055(10) 0.000 0.000
    O1 0.0438(11) 0.0462(11) 0.0842(16) -0.0067(9) 0.000 0.000
    O2 0.0428(10) 0.0413(11) 0.0967(18) 0.0057(8) 0.000 0.000
    C4 0.0361(13) 0.0468(15) 0.0517(17) 0.0021(12) 0.000 0.000
    C9 0.0377(13) 0.0462(15) 0.0416(15) -0.0013(13) 0.000 0.000
    C1 0.037(2) 0.109(4) 0.081(4) 0.003(3) 0.003(2) 0.010(4)
    C2 0.0528(13) 0.139(3) 0.0644(17) 0.0065(17) 0.0150(13) -0.0114(17)
    C3 0.0470(11) 0.096(5) 0.0494(17) 0.0065(15) -0.0001(11) -0.003(3)
    C5 0.0470(11) 0.096(5) 0.0494(17) 0.0065(15) 0.0001(11) 0.003(3)
    C6 0.0528(13) 0.139(3) 0.0644(17) 0.0065(17) -0.0150(13) 0.0114(17)
    C7 0.043(2) 0.111(4) 0.092(5) 0.018(3) -0.006(2) 0.026(4)
    C8 0.046(2) 0.169(5) 0.128(5) 0.020(3) 0.042(6) 0.002(14)
_geom_special_details
;
 All esds (except the esd in the dihedral angle between two l.s. planes)
 are estimated using the full covariance matrix.  The cell esds are taken
 into account individually in the estimation of esds in distances, angles
 and torsion angles; correlations between esds in cell parameters are only
 used when they are defined by crystal symmetry.  An approximate (isotropic)
 treatment of cell esds is used for estimating esds involving l.s. planes.
;
loop_
    _geom_bond_atom_site_label_1
    _geom_bond_atom_site_label_2
    _geom_bond_site_symmetry_2
    _geom_bond_distance
    _geom_bond_publ_flag
    K1 O1 . 2.719(3) ?
    K1 O1 3_556 2.719(3) ?
    K1 OW . 2.779(3) ?
    K1 OW 3_556 2.779(3) ?
    K1 O2 7_665 2.879(3) ?
    K1 O2 5_656 2.879(3) ?
    K1 K1 6_556 3.837(5) ?
    K1 HWA . 2.85(2) ?
    OW K1 6_557 2.779(3) ?
    OW HWA . 0.822(10) ?
    OW HWB . 0.818(10) ?
    O1 C9 . 1.264(3) ?
    O2 C9 . 1.238(3) ?
    C1 C7 . 1.463(6) ?
    C1 C8 . 1.500(4) ?
    C1 C2 . 1.513(4) ?
    C1 H1 . 0.9800 ?
    C2 C3 . 1.543(3) ?
    C2 H2A . 0.9700 ?
    C2 H2B . 0.9700 ?
    C3 C4 . 1.538(3) ?
    C3 H3A . 0.9700 ?
    C3 H3B . 0.9700 ?
    C4 C9 . 1.528(4) ?
    C4 C5 . 1.538(4) ?
    C4 H4 . 0.9800 ?
    C5 C6 . 1.543(3) ?
    C5 H5A . 0.9700 ?
    C5 H5B . 0.9700 ?
    C6 C7 . 1.513(4) ?
    C6 H6A . 0.9700 ?
    C6 H6B . 0.9700 ?
    C7 C8 . 1.500(4) ?
    C7 H7 . 0.9800 ?
    C8 H8A . 0.9700 ?
    C8 H8B . 0.9700 ?
loop_
    _geom_angle_atom_site_label_1
    _geom_angle_atom_site_label_2
    _geom_angle_atom_site_label_3
    _geom_angle_site_symmetry_1
    _geom_angle_site_symmetry_3
    _geom_angle
    _geom_angle_publ_flag
    O1 K1 O1 . 3_556 148.36(9) ?
    O1 K1 OW . . 84.29(10) ?
    O1 K1 OW 3_556 . 88.63(10) ?
    O1 K1 OW . 3_556 88.63(10) ?
    O1 K1 OW 3_556 3_556 84.29(10) ?
    OW K1 OW . 3_556 153.85(9) ?
    O1 K1 O2 . 7_665 78.92(8) ?
    O1 K1 O2 3_556 7_665 126.41(7) ?
    OW K1 O2 . 7_665 67.99(7) ?
    OW K1 O2 3_556 7_665 135.07(7) ?
    O1 K1 O2 . 5_656 126.41(7) ?
    O1 K1 O2 3_556 5_656 78.92(8) ?
    OW K1 O2 . 5_656 135.07(7) ?
    OW K1 O2 3_556 5_656 67.99(7) ?
    O2 K1 O2 7_665 5_656 85.18(10) ?
    K1 OW K1 . 6_557 87.32(11) ?
    K1 OW HWA . . 86.3(18) ?
    K1 OW HWA 6_557 . 86.3(18) ?
    K1 OW HWB . . 134.1(7) ?
    K1 OW HWB 6_557 . 134.1(7) ?
    HWA OW HWB . . 111(4) ?
    C9 O1 K1 . . 134.46(6) ?
    K1 O1 K1 . 6_557 89.76(11) ?
    C9 O2 K1 . 2_655 115.16(11) ?
    K1 O2 K1 2_655 5_656 83.57(10) ?
    C7 C1 C8 . . 60.82(14) ?
    C7 C1 C2 . . 112.9(10) ?
    C8 C1 C2 . . 130.4(4) ?
    C7 C1 H1 . . 113.3 ?
    C8 C1 H1 . . 113.3 ?
    C2 C1 H1 . . 113.3 ?
    C1 C2 C3 . . 107.1(3) ?
    C1 C2 H2A . . 110.3 ?
    C3 C2 H2A . . 110.3 ?
    C1 C2 H2B . . 110.3 ?
    C3 C2 H2B . . 110.3 ?
    H2A C2 H2B . . 108.5 ?
    C4 C3 C2 . . 117.8(6) ?
    C4 C3 H3A . . 107.8 ?
    C2 C3 H3A . . 107.8 ?
    C4 C3 H3B . . 107.8 ?
    C2 C3 H3B . . 107.8 ?
    H3A C3 H3B . . 107.2 ?
    C9 C4 C5 . . 107.00(18) ?
    C9 C4 C3 . . 108.6(2) ?
    C5 C4 C3 . . 118.0(3) ?
    C9 C4 H4 . . 107.6 ?
    C5 C4 H4 . . 107.6 ?
    C3 C4 H4 . . 107.6 ?
    C4 C5 C6 . . 117.2(4) ?
    C4 C5 H5A . . 108.0 ?
    C6 C5 H5A . . 108.0 ?
    C4 C5 H5B . . 108.0 ?
    C6 C5 H5B . . 108.0 ?
    H5A C5 H5B . . 107.2 ?
    C7 C6 C5 . . 107.1(3) ?
    C7 C6 H6A . . 110.3 ?
    C5 C6 H6A . . 110.3 ?
    C7 C6 H6B . . 110.3 ?
    C5 C6 H6B . . 110.3 ?
    H6A C6 H6B . . 108.5 ?
    C1 C7 C8 . . 60.80(14) ?
    C1 C7 C6 . . 112.8(5) ?
    C8 C7 C6 . . 130.4(4) ?
    C1 C7 H7 . . 113.4 ?
    C8 C7 H7 . . 113.4 ?
    C6 C7 H7 . . 113.4 ?
    C1 C8 C7 . . 58.4(3) ?
    C1 C8 H8A . . 117.9 ?
    C7 C8 H8A . . 117.9 ?
    C1 C8 H8B . . 117.9 ?
    C7 C8 H8B . . 117.9 ?
    H8A C8 H8B . . 115.1 ?
    O2 C9 O1 . . 123.1(2) ?
    O2 C9 C4 . . 120.0(2) ?
    O1 C9 C4 . . 117.0(2) ?
loop_
    _geom_torsion_atom_site_label_1
    _geom_torsion_atom_site_label_2
    _geom_torsion_atom_site_label_3
    _geom_torsion_atom_site_label_4
    _geom_torsion_site_symmetry_1
    _geom_torsion_site_symmetry_2
    _geom_torsion_site_symmetry_3
    _geom_torsion_site_symmetry_4
    _geom_torsion
    _geom_torsion_publ_flag
    C1 C2 C3 C4 . . . . -28.1(12) ?
    C7 C6 C5 C4 . . . . 46.4(12) ?
    C2 C3 C4 C5 . . . . 82.2(8) ?
    C6 C5 C4 C3 . . . . -66.4(8) ?
    C5 C6 C7 C1 . . . . -75.1(8) ?
    C3 C2 C1 C7 . . . . -53.6(9) ?
    C2 C1 C7 C6 . . . . 110.5(5) ?
    C2 C1 C7 C8 . . . . -124.8(3) ?
    C6 C7 C1 C8 . . . . -124.8(3) ?
loop_
    _geom_hbond_atom_site_label_D
    _geom_hbond_atom_site_label_H
    _geom_hbond_atom_site_label_A
    _geom_hbond_site_symmetry_A
    _geom_hbond_distance_DH
    _geom_hbond_distance_HA
    _geom_hbond_distance_DA
    _geom_hbond_angle_DHA
    OW HWA O1 7_665 0.822(10) 1.879(11) 2.701(3) 180(4)
    OW HWB O2 1_565 0.818(10) 2.08(3) 2.757(4) 140(3)
_shelx_hkl_file
;
   0   0   2 1455.88   73.11
   0   0   413252.38  663.32
   0   0   6    9.53    3.59
   0   0   8  370.72   20.91
   0   0  10   16.23    5.79
   1   0   0 7349.29  367.60
   1   0   2   86.17    4.92
   1   0   4 5304.20  265.98
   1   0   6    3.50    3.50
   1   0   8  353.21   20.11
   1   0  10   16.01    5.87
   2   0   0 1766.94   88.53
   2   0   2 1069.16   53.82
   2   0   4 2494.10  125.45
   2   0   6  515.47   27.25
   2   0   8  161.57   10.85
   2   0  10   26.80    6.43
   3   0   0 5791.21  289.79
   3   0   210812.67  541.13
   3   0   4  550.04   28.38
   3   0   6  998.18   51.31
   3   0   8   41.19    5.74
   3   0  10   46.57    7.14
   4   0   0  473.32   24.02
   4   0   2 6148.60  307.85
   4   0   4   57.64    4.55
   4   0   6   15.59    4.26
   4   0   8    4.25    4.25
   4   0  10   31.58    6.72
   5   0   0  831.28   41.98
   5   0   2 3503.46  175.68
   5   0   4  599.81   30.96
   5   0   6  365.92   20.05
   5   0   8   14.88    4.81
   5   0  10   15.93    5.93
   6   0   0 5424.17  271.77
   6   0   2 6268.04  313.99
   6   0   4   54.73    4.74
   6   0   6  542.61   28.79
   6   0   8   11.06    4.80
   6   0  10    5.75    5.75
   7   0   011676.32  584.37
   7   0   2  529.92   27.30
   7   0   4 1048.33   53.55
   7   0   6   22.17    4.69
   7   0   8   14.75    5.40
   7   0  10    6.21    6.21
   8   0   0  230.04   12.53
   8   0   2  245.80   13.33
   8   0   4  546.58   28.62
   8   0   6  130.03    9.05
   8   0   8   47.93    6.56
   8   0  10   14.93    6.39
   9   0   0   91.18    5.90
   9   0   2   98.45    6.45
   9   0   4   81.20    6.16
   9   0   6  300.02   17.15
   9   0   8    4.98    4.98
   9   0  10   32.31    7.15
  10   0   0  446.18   23.32
  10   0   2 3353.57  168.75
  10   0   4   44.94    4.85
  10   0   6   61.14    6.26
  10   0   8    4.98    4.98
  10   0  10    6.56    6.56
  11   0   0  123.45    7.73
  11   0   2 1773.42   89.87
  11   0   4  105.14    7.49
  11   0   6  165.69   11.07
  11   0   8   47.90    6.64
  11   0  10    6.56    6.56
  12   0   0    3.50    3.50
  12   0   2   98.84    7.48
  12   0   4   81.88    6.62
  12   0   6  187.72   12.30
  12   0   8   37.00    6.70
  13   0   0   49.46    4.89
  13   0   2 1869.09   94.94
  13   0   4   84.18    6.88
  13   0   6  171.03   11.67
  13   0   8   35.98    6.54
  14   0   0  648.52   33.97
  14   0   2  400.20   21.89
  14   0   4   30.58    4.79
  14   0   6  107.16    8.84
  14   0   8    6.21    6.21
  15   0   0   22.52    4.76
  15   0   2  110.02    8.03
  15   0   4    4.25    4.25
  15   0   6   11.08    5.07
  15   0   8    6.21    6.21
  16   0   0  219.45   13.24
  16   0   2    9.80    4.06
  16   0   4  269.68   16.26
  16   0   6    5.57    5.57
  16   0   8   29.17    7.46
  17   0   0  160.48   10.59
  17   0   2    4.66    4.66
  17   0   4   28.15    5.64
  17   0   6   22.05    6.52
  18   0   0   21.70    4.94
  18   0   2    4.66    4.66
  18   0   4    4.98    4.98
  18   0   6   15.34    6.49
  19   0   0  142.23   10.26
  19   0   2    4.98    4.98
  19   0   4   16.54    5.37
  19   0   6    6.56    6.56
  20   0   0   18.24    5.37
  20   0   2   61.12    7.30
  20   0   4   29.19    6.30
  20   0   6    6.56    6.56
  21   0   0   40.70    6.61
  21   0   2   11.88    5.74
  21   0   4    6.21    6.21
  22   0   0    6.21    6.21
  22   0   2    6.21    6.21
  22   0   4    6.56    6.56
  23   0   0   81.34    9.00
  23   0   2   27.07    6.80
   1   1   0   48.08    2.73
   1   1   1 9308.58  465.62
   1   1   2 1466.89   73.69
   1   1   3   18.67    2.53
   1   1   4   25.48    3.56
   1   1   5  451.01   23.70
   1   1   6   89.36    6.84
   1   1   7    4.08    4.08
   1   1   8    4.25    4.25
   1   1   9    4.98    4.98
   1   1  10    5.75    5.75
   1   1  11    6.56    6.56
   2   1   0    2.03    2.03
   2   1   1  331.24   16.85
   2   1   2 3580.23  179.38
   2   1   3  232.93   12.42
   2   1   4   49.27    4.28
   2   1   5   84.66    6.05
   2   1   6  249.17   14.27
   2   1   7  138.82    9.38
   2   1   8   13.21    5.07
   2   1   9   13.05    4.91
   2   1  10   19.24    6.24
   2   1  11    6.56    6.56
   3   1   0 1025.79   51.56
   3   1   1  387.97   19.78
   3   1   2 2316.30  116.28
   3   1   3 1136.23   57.51
   3   1   4  567.34   29.34
   3   1   5   88.51    6.27
   3   1   6  271.29   15.38
   3   1   7   22.88    4.74
   3   1   8   46.05    6.15
   3   1   9    4.98    4.98
   3   1  10    5.75    5.75
   3   1  11    6.56    6.56
   4   1   0 2256.63  113.15
   4   1   1 1134.34   57.12
   4   1   2 2420.64  121.52
   4   1   3  292.48   15.46
   4   1   4  867.95   44.37
   4   1   5    3.50    3.50
   4   1   6  308.11   17.24
   4   1   7   35.39    5.02
   4   1   8   89.25    7.80
   4   1   9    4.98    4.98
   4   1  10   17.65    6.51
   4   1  11    6.56    6.56
   5   1   0 3587.05  179.80
   5   1   1  114.47    6.46
   5   1   2 2441.64  122.64
   5   1   3  201.16   11.01
   5   1   4 1018.50   51.96
   5   1   5   16.88    3.84
   5   1   6  328.66   18.35
   5   1   7   44.88    5.52
   5   1   8  107.43    8.79
   5   1   9   25.66    5.91
   5   1  10   40.51    7.01
   5   1  11   21.47    7.11
   6   1   0 3692.75  185.10
   6   1   1   41.72    3.28
   6   1   2 1524.20   76.91
   6   1   3  156.93    8.94
   6   1   4 1111.29   56.60
   6   1   5   55.41    5.26
   6   1   6  262.38   15.16
   6   1   7   23.71    4.80
   6   1   8  110.40    8.78
   6   1   9    5.57    5.57
   6   1  10   26.39    6.78
   7   1   0 4241.53  212.71
   7   1   1 1508.31   76.04
   7   1   2  559.13   28.75
   7   1   3   14.11    3.12
   7   1   4 1344.98   68.36
   7   1   5    8.12    3.85
   7   1   6  188.35   11.77
   7   1   7    4.25    4.25
   7   1   8  117.14    9.37
   7   1   9    5.57    5.57
   7   1  10   19.91    6.42
   8   1   0 2444.02  122.90
   8   1   1  475.11   24.59
   8   1   2  566.44   29.23
   8   1   3   79.74    5.63
   8   1   4  959.88   49.26
   8   1   5  271.46   15.36
   8   1   6  150.50    9.96
   8   1   7    4.25    4.25
   8   1   8   93.72    8.48
   8   1   9   23.65    6.17
   8   1  10    6.21    6.21
   9   1   0 1251.74   63.47
   9   1   1  445.00   23.20
   9   1   2  469.20   24.52
   9   1   3   62.00    5.16
   9   1   4  340.07   18.55
   9   1   5   80.16    6.46
   9   1   6  124.57    8.84
   9   1   7    4.25    4.25
   9   1   8   40.36    6.42
   9   1   9    5.75    5.75
   9   1  10   18.17    7.13
  10   1   0  146.80    8.63
  10   1   1    2.03    2.03
  10   1   2  623.00   32.35
  10   1   3    3.50    3.50
  10   1   4   54.29    5.39
  10   1   5  122.43    8.45
  10   1   6  110.15    8.35
  10   1   7    4.66    4.66
  10   1   8    4.98    4.98
  10   1   9    5.75    5.75
  10   1  10   21.14    6.99
  11   1   0   27.37    3.62
  11   1   1  336.50   18.12
  11   1   2  265.20   14.75
  11   1   3  598.88   31.37
  11   1   4   29.48    4.43
  11   1   5   22.39    4.44
  11   1   6   57.52    6.31
  11   1   7   17.62    4.84
  11   1   8   11.79    5.41
  11   1   9    6.21    6.21
  12   1   0    3.50    3.50
  12   1   1   97.93    6.95
  12   1   2   44.96    4.68
  12   1   3    3.50    3.50
  12   1   4    4.08    4.08
  12   1   5    4.25    4.25
  12   1   6    4.66    4.66
  12   1   7    4.98    4.98
  12   1   8    5.57    5.57
  12   1   9    6.21    6.21
  13   1   0   36.04    4.49
  13   1   1   33.47    4.42
  13   1   2    4.08    4.08
  13   1   3   66.39    6.11
  13   1   4    4.08    4.08
  13   1   5    4.25    4.25
  13   1   6    4.66    4.66
  13   1   7   15.71    5.10
  13   1   8    5.75    5.75
  13   1   9    6.56    6.56
  14   1   0   27.49    4.29
  14   1   1   36.07    4.65
  14   1   2    4.08    4.08
  14   1   3    4.08    4.08
  14   1   4   18.65    4.59
  14   1   5   13.43    4.68
  14   1   6    4.98    4.98
  14   1   7    5.57    5.57
  14   1   8    6.21    6.21
  14   1   9    6.21    6.21
  15   1   0   80.25    6.52
  15   1   1   31.56    4.76
  15   1   2   31.26    4.64
  15   1   3   27.87    4.64
  15   1   4   33.58    5.34
  15   1   5    4.66    4.66
  15   1   6   16.73    5.24
  15   1   7    5.75    5.75
  15   1   8    6.21    6.21
  16   1   0   52.24    5.44
  16   1   1   10.28    4.17
  16   1   2   71.52    6.41
  16   1   3    4.25    4.25
  16   1   4   25.13    5.20
  16   1   5    4.98    4.98
  16   1   6   27.45    5.79
  16   1   7    5.75    5.75
  16   1   8    6.56    6.56
  17   1   0   31.26    4.90
  17   1   1   20.78    4.62
  17   1   2  100.04    7.92
  17   1   3   44.53    5.55
  17   1   4   27.14    5.49
  17   1   5    5.57    5.57
  17   1   6   20.64    5.87
  17   1   7    6.21    6.21
  18   1   0   45.17    5.66
  18   1   1    4.66    4.66
  18   1   2   79.94    7.21
  18   1   3    4.98    4.98
  18   1   4   40.42    5.74
  18   1   5   15.13    5.30
  18   1   6   14.43    6.20
  18   1   7    6.56    6.56
  19   1   0   49.15    5.97
  19   1   1    4.98    4.98
  19   1   2   52.65    6.24
  19   1   3    5.57    5.57
  19   1   4   20.84    5.96
  19   1   5    5.75    5.75
  19   1   6    6.56    6.56
  20   1   0   22.23    5.53
  20   1   1    5.57    5.57
  20   1   2   28.04    6.01
  20   1   3    5.75    5.75
  20   1   4    5.75    5.75
  20   1   5    6.21    6.21
  20   1   6    6.21    6.21
  21   1   0    5.75    5.75
  21   1   1    5.75    5.75
  21   1   2   15.74    5.96
  21   1   3   46.92    6.95
  21   1   4   16.30    6.42
  21   1   5    6.56    6.56
  22   1   0    6.21    6.21
  22   1   1    6.21    6.21
  22   1   2   11.84    5.81
  22   1   3    6.56    6.56
  22   1   4    6.56    6.56
  23   1   0   17.33    6.44
  23   1   1    6.56    6.56
  23   1   2    6.56    6.56
   0   2   013669.12  683.72
   0   2   1  704.37   35.56
   0   2   2 5900.39  295.43
   0   2   3  674.86   34.40
   0   2   4   57.06    4.41
   0   2   5  118.33    7.57
   0   2   6  982.82   50.60
   0   2   7   25.83    4.41
   0   2   8   86.75    7.56
   0   2   9    4.98    4.98
   0   2  10   46.46    7.57
   0   2  11    6.56    6.56
   1   2   0 7708.66  385.79
   1   2   1  732.03   36.96
   1   2   2 6249.85  312.90
   1   2   3  276.52   14.57
   1   2   4  815.90   41.65
   1   2   5   44.44    4.53
   1   2   6  981.38   50.50
   1   2   7   11.81    4.45
   1   2   8   79.57    7.55
   1   2   9    4.98    4.98
   1   2  10   42.16    7.31
   1   2  11    6.56    6.56
   2   2   0 6906.27  345.55
   2   2   1  114.68    6.30
   2   2   210865.56  543.71
   2   2   3  200.73   10.88
   2   2   4  738.86   37.84
   2   2   5   13.81    3.57
   2   2   6  229.40   13.42
   2   2   7    4.08    4.08
   2   2   8   82.17    7.63
   2   2   9    4.98    4.98
   2   2  10   33.21    7.18
   2   2  11    6.56    6.56
   3   2   0  567.92   28.79
   3   2   1  230.25   12.05
   3   2   2   64.67    4.31
   3   2   3  160.86    8.95
   3   2   4  658.23   33.87
   3   2   5   26.96    4.09
   3   2   6   33.54    5.26
   3   2   7   15.80    4.66
   3   2   8  100.64    8.39
   3   2   9    4.98    4.98
   3   2  10    5.75    5.75
   3   2  11    5.75    5.75
   4   2   0 1322.92   66.56
   4   2   1  107.29    6.07
   4   2   2  464.49   23.84
   4   2   3    2.03    2.03
   4   2   4  650.20   33.51
   4   2   5    3.50    3.50
   4   2   6  502.93   26.96
   4   2   7    4.08    4.08
   4   2   8   75.81    7.59
   4   2   9    4.98    4.98
   4   2  10    5.75    5.75
   5   2   0  512.80   26.18
   5   2   1   14.28    2.18
   5   2   2  178.20    9.74
   5   2   3    2.03    2.03
   5   2   4  611.23   31.65
   5   2   5    3.50    3.50
   5   2   6   10.95    4.78
   5   2   7    4.25    4.25
   5   2   8   49.51    6.71
   5   2   9    5.57    5.57
   5   2  10   15.04    6.48
   6   2   0  817.27   41.45
   6   2   1   95.26    5.70
   6   2   2  470.46   24.29
   6   2   3   73.56    5.18
   6   2   4   16.43    3.62
   6   2   5    3.50    3.50
   6   2   6  110.90    8.07
   6   2   7    4.25    4.25
   6   2   8    4.66    4.66
   6   2   9    5.57    5.57
   6   2  10    6.21    6.21
   7   2   0 1820.05   91.64
   7   2   1    2.03    2.03
   7   2   2  155.33    8.82
   7   2   3   14.01    3.14
   7   2   4   98.49    7.01
   7   2   5    3.50    3.50
   7   2   6   28.58    4.85
   7   2   7    4.25    4.25
   7   2   8    4.66    4.66
   7   2   9    5.57    5.57
   7   2  10    6.21    6.21
   8   2   0  654.08   33.50
   8   2   1   33.12    3.36
   8   2   2  340.33   18.08
   8   2   3   45.12    4.28
   8   2   4   21.33    4.32
   8   2   5   19.18    4.25
   8   2   6    4.08    4.08
   8   2   7    4.25    4.25
   8   2   8    4.98    4.98
   8   2   9    5.57    5.57
   8   2  10    6.56    6.56
   9   2   0  774.73   39.69
   9   2   1   85.88    5.76
   9   2   2 1284.22   65.22
   9   2   3  103.80    7.07
   9   2   4  540.98   28.61
   9   2   5   30.40    4.72
   9   2   6   27.24    5.06
   9   2   7    4.66    4.66
   9   2   8   65.51    7.72
   9   2   9    5.75    5.75
   9   2  10    6.56    6.56
  10   2   0   54.17    4.61
  10   2   1   31.20    3.81
  10   2   2   32.40    4.09
  10   2   3    3.50    3.50
  10   2   4  176.60   10.92
  10   2   5    4.08    4.08
  10   2   6  217.74   13.46
  10   2   7    4.66    4.66
  10   2   8   48.46    6.93
  10   2   9    5.75    5.75
  10   2  10   14.73    7.20
  11   2   0  306.57   16.67
  11   2   1   80.69    5.98
  11   2   2  243.55   13.83
  11   2   3   68.49    5.94
  11   2   4  163.94   10.47
  11   2   5    4.08    4.08
  11   2   6   94.89    7.89
  11   2   7    4.98    4.98
  11   2   8   24.36    6.27
  11   2   9    6.21    6.21
  12   2   0  997.23   51.22
  12   2   1   15.34    3.91
  12   2   2 1060.41   54.45
  12   2   3   10.33    4.02
  12   2   4  257.51   14.99
  12   2   5   20.56    4.62
  12   2   6   68.13    6.83
  12   2   7   12.87    5.11
  12   2   8   18.95    6.33
  12   2   9    6.21    6.21
  13   2   0 1192.67   61.13
  13   2   1    3.50    3.50
  13   2   2    4.08    4.08
  13   2   3    4.08    4.08
  13   2   4  211.53   13.00
  13   2   5    4.25    4.25
  13   2   6   38.63    5.74
  13   2   7    5.57    5.57
  13   2   8   22.11    6.53
  13   2   9    6.56    6.56
  14   2   0  102.82    7.50
  14   2   1   14.00    4.13
  14   2   2   41.10    4.96
  14   2   3    4.25    4.25
  14   2   4  253.32   15.28
  14   2   5   11.10    4.59
  14   2   6   27.96    5.65
  14   2   7    5.57    5.57
  14   2   8   31.10    7.17
  15   2   0  570.92   30.49
  15   2   1    4.08    4.08
  15   2   2   33.71    4.85
  15   2   3    4.25    4.25
  15   2   4  265.36   15.96
  15   2   5    4.66    4.66
  15   2   6   49.38    6.77
  15   2   7    5.75    5.75
  15   2   8   28.47    7.63
  16   2   0   92.24    7.30
  16   2   1    4.25    4.25
  16   2   2   55.94    5.89
  16   2   3    4.66    4.66
  16   2   4    4.66    4.66
  16   2   5    4.98    4.98
  16   2   6    5.57    5.57
  16   2   7   12.14    5.68
  16   2   8    6.56    6.56
  17   2   0   25.73    4.91
  17   2   1    4.66    4.66
  17   2   2   25.30    5.00
  17   2   3    4.66    4.66
  17   2   4   21.30    5.29
  17   2   5    5.57    5.57
  17   2   6    5.75    5.75
  17   2   7    6.56    6.56
  18   2   0    4.66    4.66
  18   2   1    4.66    4.66
  18   2   2   11.83    4.87
  18   2   3   10.28    4.60
  18   2   4    5.57    5.57
  18   2   5    5.75    5.75
  18   2   6   36.06    7.06
  18   2   7    6.56    6.56
  19   2   0   76.56    7.30
  19   2   1   12.15    4.65
  19   2   2    4.98    4.98
  19   2   3    5.57    5.57
  19   2   4    5.75    5.75
  19   2   5    6.21    6.21
  19   2   6    6.56    6.56
  20   2   0   20.12    5.77
  20   2   1   17.26    4.99
  20   2   2   41.81    6.69
  20   2   3    5.75    5.75
  20   2   4   34.56    6.50
  20   2   5   12.69    6.32
  21   2   0    5.75    5.75
  21   2   1    5.75    5.75
  21   2   2   13.78    5.52
  21   2   3    6.21    6.21
  21   2   4    6.56    6.56
  22   2   0   76.18    8.17
  22   2   1    6.21    6.21
  22   2   2    6.21    6.21
  22   2   3    6.56    6.56
  23   2   0    6.56    6.56
  23   2   1    6.56    6.56
  23   2   2   26.83    7.42
   1   3   0   55.32    3.64
   1   3   1   93.76    5.46
   1   3   2  171.69    9.33
   1   3   3  543.22   27.92
   1   3   4  199.04   11.17
   1   3   5   37.26    4.42
   1   3   6   13.76    4.18
   1   3   7    4.25    4.25
   1   3   8   25.49    5.42
   1   3   9    4.98    4.98
   1   3  10    5.75    5.75
   2   3   0   81.14    4.83
   2   3   1  858.72   43.43
   2   3   2 1145.89   57.88
   2   3   3   23.68    3.03
   2   3   4  109.29    6.90
   2   3   5   33.67    4.19
   2   3   6   88.53    6.74
   2   3   7    4.25    4.25
   2   3   8   32.22    5.44
   2   3   9    4.98    4.98
   2   3  10    5.75    5.75
   3   3   0   49.59    3.46
   3   3   1  285.34   14.90
   3   3   2 4974.20  249.39
   3   3   3    5.59    2.59
   3   3   4    2.03    2.03
   3   3   5  147.19    9.03
   3   3   6  368.33   20.19
   3   3   7   12.76    4.62
   3   3   8   24.76    5.41
   3   3   9    5.57    5.57
   3   3  10   17.59    7.05
   4   3   0   13.37    2.18
   4   3   1  646.79   32.96
   4   3   2 4653.14  233.29
   4   3   3  334.01   17.66
   4   3   4   64.27    5.03
   4   3   5    3.50    3.50
   4   3   6  536.85   28.55
   4   3   7   18.75    4.62
   4   3   8   32.27    5.78
   4   3   9    5.57    5.57
   4   3  10   34.42    7.65
   5   3   0  364.24   18.89
   5   3   1    2.03    2.03
   5   3   2 2719.41  136.73
   5   3   3   59.60    4.57
   5   3   4  331.60   17.85
   5   3   5    3.50    3.50
   5   3   6  435.77   23.67
   5   3   7   21.66    4.69
   5   3   8   52.91    6.45
   5   3   9   14.68    5.99
   5   3  10    6.21    6.21
   6   3   0 2092.70  105.31
   6   3   1    2.03    2.03
   6   3   2 1195.91   60.59
   6   3   3   36.20    3.73
   6   3   4  785.06   40.46
   6   3   5    3.50    3.50
   6   3   6  279.42   16.11
   6   3   7    4.25    4.25
   6   3   8   91.78    8.34
   6   3   9    5.57    5.57
   6   3  10   21.44    7.42
   7   3   0 2194.08  110.45
   7   3   1    2.03    2.03
   7   3   2  872.08   44.53
   7   3   3  206.70   11.67
   7   3   4  609.00   31.78
   7   3   5   18.57    4.13
   7   3   6  201.50   12.35
   7   3   7    4.25    4.25
   7   3   8   68.34    7.57
   7   3   9    5.75    5.75
   7   3  10   29.18    8.48
   8   3   0 2518.13  126.76
   8   3   1    9.82    2.86
   8   3   2  162.26    9.48
   8   3   3   31.45    4.09
   8   3   4  636.05   33.24
   8   3   5   31.79    4.69
   8   3   6  112.11    8.36
   8   3   7    4.66    4.66
   8   3   8   42.41    6.85
   8   3   9    5.75    5.75
   8   3  10    6.56    6.56
   9   3   0 1847.62   93.36
   9   3   1  243.77   13.46
   9   3   2    8.36    3.26
   9   3   3    7.82    3.46
   9   3   4  902.04   46.61
   9   3   5   71.98    6.35
   9   3   6   21.26    4.94
   9   3   7    4.66    4.66
   9   3   8   67.86    8.07
   9   3   9    5.75    5.75
   9   3  10    6.56    6.56
  10   3   0 1940.05   98.14
  10   3   1    3.50    3.50
  10   3   2   99.68    6.87
  10   3   3    3.50    3.50
  10   3   4  784.56   40.90
  10   3   5   29.22    4.82
  10   3   6    4.25    4.25
  10   3   7    4.66    4.66
  10   3   8   65.66    8.27
  10   3   9    6.21    6.21
  11   3   0  431.27   22.97
  11   3   1   25.63    4.06
  11   3   2    3.50    3.50
  11   3   3  186.76   11.31
  11   3   4  118.27    8.50
  11   3   5   15.30    4.65
  11   3   6    4.66    4.66
  11   3   7    4.98    4.98
  11   3   8   29.86    6.56
  11   3   9   16.18    6.41
  12   3   0    3.50    3.50
  12   3   1   46.87    5.04
  12   3   2  118.44    8.05
  12   3   3    4.08    4.08
  12   3   4    4.08    4.08
  12   3   5    4.25    4.25
  12   3   6   20.29    5.04
  12   3   7    4.98    4.98
  12   3   8    5.75    5.75
  12   3   9    6.56    6.56
  13   3   0  227.47   13.24
  13   3   1    4.08    4.08
  13   3   2  130.90    8.79
  13   3   3   44.18    5.21
  13   3   4   76.37    6.89
  13   3   5    4.66    4.66
  13   3   6   29.80    6.05
  13   3   7    5.57    5.57
  13   3   8   12.97    6.21
  13   3   9    5.57    5.57
  14   3   0  301.37   17.12
  14   3   1    9.08    4.01
  14   3   2   37.23    5.13
  14   3   3    8.83    4.31
  14   3   4  100.92    8.04
  14   3   5    9.97    4.78
  14   3   6    4.98    4.98
  14   3   7    5.75    5.75
  14   3   8    6.21    6.21
  15   3   0  106.85    8.00
  15   3   1   26.04    4.62
  15   3   2    4.25    4.25
  15   3   3    4.25    4.25
  15   3   4   60.51    6.75
  15   3   5    4.98    4.98
  15   3   6    5.57    5.57
  15   3   7    5.75    5.75
  15   3   8    6.56    6.56
  16   3   0  133.84    9.39
  16   3   1    4.25    4.25
  16   3   2    4.66    4.66
  16   3   3    4.66    4.66
  16   3   4   72.59    7.50
  16   3   5    5.57    5.57
  16   3   6    5.75    5.75
  16   3   7    6.21    6.21
  17   3   0  111.37    8.72
  17   3   1    4.66    4.66
  17   3   2   36.37    5.60
  17   3   3   20.85    5.20
  17   3   4   30.85    5.91
  17   3   5    5.57    5.57
  17   3   6    6.21    6.21
  17   3   7    6.56    6.56
  18   3   0    4.98    4.98
  18   3   1    4.98    4.98
  18   3   2   98.47    8.49
  18   3   3    4.98    4.98
  18   3   4    5.57    5.57
  18   3   5    5.75    5.75
  18   3   6   17.36    6.79
  19   3   0    4.98    4.98
  19   3   1    5.57    5.57
  19   3   2  152.82   11.13
  19   3   3    5.57    5.57
  19   3   4    5.75    5.75
  19   3   5    6.21    6.21
  19   3   6   33.39    7.74
  20   3   0    5.57    5.57
  20   3   1    5.57    5.57
  20   3   2   61.59    7.60
  20   3   3   15.23    5.80
  20   3   4    6.21    6.21
  20   3   5    6.56    6.56
  21   3   0    5.75    5.75
  21   3   1    5.75    5.75
  21   3   2    6.21    6.21
  21   3   3    6.21    6.21
  21   3   4    6.56    6.56
  22   3   0   37.64    7.26
  22   3   1    6.56    6.56
  22   3   2    6.56    6.56
  22   3   3   13.23    6.16
  23   3   0   15.76    6.26
   0   4   012277.97  614.53
   0   4   1   59.40    4.16
   0   4   2 1180.88   59.79
   0   4   3    7.22    2.78
   0   4   4 1864.94   94.32
   0   4   5    3.50    3.50
   0   4   6  170.09   10.67
   0   4   7    4.25    4.25
   0   4   8   77.25    7.66
   0   4   9   13.21    5.54
   0   4  10   24.50    6.86
   1   4   0 3527.88  177.00
   1   4   1   26.55    2.81
   1   4   2  344.55   18.08
   1   4   3    2.03    2.03
   1   4   4 1151.65   58.71
   1   4   5    3.50    3.50
   1   4   6  149.87    9.65
   1   4   7    4.25    4.25
   1   4   8   87.68    8.02
   1   4   9    5.57    5.57
   1   4  10   20.99    6.71
   2   4   0 2040.78  102.64
   2   4   1  273.90   14.50
   2   4   2   13.85    2.75
   2   4   3  273.74   14.79
   2   4   4 1099.05   56.09
   2   4   5   47.31    4.88
   2   4   6  210.16   12.47
   2   4   7    8.47    4.14
   2   4   8  141.90   10.29
   2   4   9    5.57    5.57
   2   4  10   18.29    6.37
   3   4   0 2056.71  103.49
   3   4   1   43.71    3.54
   3   4   2 1361.46   68.85
   3   4   3   32.01    3.70
   3   4   4  651.93   33.81
   3   4   5   13.50    3.91
   3   4   6  214.15   12.76
   3   4   7    4.25    4.25
   3   4   8   80.37    7.60
   3   4   9    5.57    5.57
   3   4  10   23.45    6.52
   4   4   0  412.98   21.46
   4   4   1   52.42    4.03
   4   4   2  738.86   37.84
   4   4   3   80.64    5.69
   4   4   4   89.79    6.43
   4   4   5    3.50    3.50
   4   4   6    4.08    4.08
   4   4   7    4.25    4.25
   4   4   8   14.94    5.26
   4   4   9    5.57    5.57
   4   4  10    6.21    6.21
   5   4   0  114.85    6.86
   5   4   1  366.84   19.23
   5   4   2  662.50   34.08
   5   4   3  158.46    9.34
   5   4   4   27.39    4.19
   5   4   5   25.16    4.28
   5   4   6   65.61    6.14
   5   4   7    4.25    4.25
   5   4   8    4.98    4.98
   5   4   9    5.75    5.75
   5   4  10    6.56    6.56
   6   4   0  404.13   21.15
   6   4   1  189.75   10.63
   6   4   2  535.64   27.82
   6   4   3   39.40    4.14
   6   4   4    3.50    3.50
   6   4   5   19.82    3.97
   6   4   6  118.35    8.46
   6   4   7    4.66    4.66
   6   4   8    4.98    4.98
   6   4   9    5.75    5.75
   6   4  10    6.56    6.56
   7   4   0  892.16   45.58
   7   4   1   52.00    4.31
   7   4   2   42.06    4.14
   7   4   3    9.01    3.52
   7   4   4  211.21   12.32
   7   4   5    4.08    4.08
   7   4   6    4.25    4.25
   7   4   7    4.66    4.66
   7   4   8    4.98    4.98
   7   4   9    5.75    5.75
   7   4  10    6.56    6.56
   8   4   0  296.32   16.04
   8   4   1   17.74    3.40
   8   4   2    3.50    3.50
   8   4   3   32.92    4.29
   8   4   4  327.47   18.13
   8   4   5   16.32    4.33
   8   4   6   30.37    5.28
   8   4   7    4.66    4.66
   8   4   8   37.75    6.62
   8   4   9    5.75    5.75
   8   4  10    5.75    5.75
   9   4   0  109.89    7.23
   9   4   1    3.50    3.50
   9   4   2   20.24    3.93
   9   4   3   22.51    4.02
   9   4   4   50.65    5.21
   9   4   5    9.24    4.08
   9   4   6   22.84    4.94
   9   4   7    4.98    4.98
   9   4   8   12.62    6.29
   9   4   9    6.21    6.21
  10   4   0  398.88   21.37
  10   4   1   25.28    4.06
  10   4   2  766.07   39.75
  10   4   3   34.18    4.69
  10   4   4  100.20    7.51
  10   4   5    4.25    4.25
  10   4   6   40.59    5.91
  10   4   7    4.98    4.98
  10   4   8    5.75    5.75
  10   4   9    6.21    6.21
  11   4   0   83.23    6.28
  11   4   1  333.39   18.33
  11   4   2  861.25   44.67
  11   4   3  223.14   13.20
  11   4   4   40.39    5.26
  11   4   5   50.61    5.85
  11   4   6  159.92   11.23
  11   4   7   20.12    5.76
  11   4   8    5.75    5.75
  11   4   9    6.56    6.56
  12   4   0    4.08    4.08
  12   4   1  130.71    8.69
  12   4   2  314.85   17.67
  12   4   3   58.95    5.90
  12   4   4   15.71    4.51
  12   4   5   39.64    5.69
  12   4   6  144.84   10.78
  12   4   7   23.16    6.09
  12   4   8   15.72    6.24
  12   4   9    4.08    4.08
  13   4   0   41.11    4.86
  13   4   1   13.30    4.14
  13   4   2  559.70   29.90
  13   4   3    9.95    3.93
  13   4   4   79.62    7.09
  13   4   5    4.66    4.66
  13   4   6  122.74    9.88
  13   4   7    5.75    5.75
  13   4   8   18.69    6.54
  14   4   0  299.29   17.09
  14   4   1   45.70    5.26
  14   4   2  219.48   13.36
  14   4   3   20.64    4.71
  14   4   4   57.84    6.39
  14   4   5   19.50    5.26
  14   4   6   36.69    6.37
  14   4   7    5.75    5.75
  14   4   8   19.16    7.09
  15   4   0   41.93    5.28
  15   4   1   24.91    5.05
  15   4   2   70.12    6.60
  15   4   3    4.66    4.66
  15   4   4   19.47    5.44
  15   4   5    4.98    4.98
  15   4   6    5.75    5.75
  15   4   7    6.21    6.21
  16   4   0  119.44    9.07
  16   4   1   10.47    4.70
  16   4   2    8.95    4.40
  16   4   3   16.86    5.12
  16   4   4  100.32    8.65
  16   4   5    5.57    5.57
  16   4   6    5.75    5.75
  16   4   7    6.56    6.56
  17   4   0   40.22    5.87
  17   4   1   31.32    5.35
  17   4   2    4.98    4.98
  17   4   3   23.91    5.55
  17   4   4   29.39    5.99
  17   4   5    5.75    5.75
  17   4   6    6.21    6.21
  17   4   7    6.21    6.21
  18   4   0   47.16    6.34
  18   4   1   33.87    5.66
  18   4   2    5.57    5.57
  18   4   3   13.85    5.50
  18   4   4    5.75    5.75
  18   4   5   12.24    5.74
  18   4   6   22.01    6.91
  19   4   0   17.01    5.73
  19   4   1    5.57    5.57
  19   4   2   15.25    5.35
  19   4   3    5.75    5.75
  19   4   4    6.21    6.21
  19   4   5    6.56    6.56
  20   4   0    5.75    5.75
  20   4   1   12.22    5.87
  20   4   2   12.24    5.46
  20   4   3   14.51    5.80
  20   4   4    6.56    6.56
  21   4   0   34.20    6.47
  21   4   1   30.33    6.28
  21   4   2    6.21    6.21
  21   4   3   25.60    6.67
  22   4   0    6.56    6.56
  22   4   1    6.56    6.56
  22   4   2    6.56    6.56
   1   5   0  112.15    6.76
   1   5   1    2.03    2.03
   1   5   2   87.31    5.85
   1   5   3  172.16   10.05
   1   5   4    3.50    3.50
   1   5   5    4.08    4.08
   1   5   6   15.32    4.05
   1   5   7    4.66    4.66
   1   5   8    4.98    4.98
   1   5   9    5.75    5.75
   1   5  10   16.18    6.73
   2   5   0  599.96   30.91
   2   5   1    6.79    2.73
   2   5   2  108.66    6.86
   2   5   3    3.50    3.50
   2   5   4  190.80   11.22
   2   5   5   17.68    4.17
   2   5   6   52.69    5.60
   2   5   7    4.66    4.66
   2   5   8   15.59    5.66
   2   5   9    5.75    5.75
   2   5  10    6.56    6.56
   3   5   0 1763.58   89.03
   3   5   1    2.03    2.03
   3   5   2    2.03    2.03
   3   5   3   75.72    5.69
   3   5   4  757.79   39.26
   3   5   5    4.08    4.08
   3   5   6   33.64    5.05
   3   5   7    4.66    4.66
   3   5   8   62.39    7.19
   3   5   9    5.75    5.75
   3   5  10    6.56    6.56
   4   5   0 2188.27  110.31
   4   5   1   35.35    3.66
   4   5   2   77.14    5.60
   4   5   3    3.50    3.50
   4   5   4  735.01   38.17
   4   5   5   12.91    3.91
   4   5   6   47.87    5.59
   4   5   7    4.66    4.66
   4   5   8   73.51    7.78
   4   5   9    5.75    5.75
   4   5  10    6.56    6.56
   5   5   0 1888.25   95.43
   5   5   1   43.02    4.14
   5   5   2  295.32   16.08
   5   5   3    3.50    3.50
   5   5   4  585.30   30.77
   5   5   5    4.08    4.08
   5   5   6   87.29    7.25
   5   5   7    4.66    4.66
   5   5   8   74.49    8.08
   5   5   9    5.75    5.75
   5   5  10    6.56    6.56
   6   5   0  799.25   41.05
   6   5   1   19.73    3.44
   6   5   2  629.81   32.78
   6   5   3   22.81    3.83
   6   5   4  357.10   19.58
   6   5   5    4.08    4.08
   6   5   6  154.68   10.37
   6   5   7    4.66    4.66
   6   5   8   46.06    7.03
   6   5   9    6.21    6.21
   7   5   0  596.73   31.07
   7   5   1    3.50    3.50
   7   5   2  475.28   25.16
   7   5   3   22.60    4.06
   7   5   4  374.07   20.50
   7   5   5    4.08    4.08
   7   5   6  146.22   10.23
   7   5   7    4.98    4.98
   7   5   8   46.87    6.95
   7   5   9    6.21    6.21
   8   5   0  234.58   13.23
   8   5   1   46.44    4.69
   8   5   2  624.45   32.69
   8   5   3    4.08    4.08
   8   5   4  189.48   11.59
   8   5   5   17.65    4.34
   8   5   6  125.75    9.35
   8   5   7    4.98    4.98
   8   5   8   39.04    6.84
   8   5   9    6.21    6.21
   9   5   0   67.44    5.44
   9   5   1   11.38    3.45
   9   5   2  626.15   32.88
   9   5   3   73.27    6.22
   9   5   4   16.56    4.40
   9   5   5    4.25    4.25
   9   5   6  109.56    8.81
   9   5   7    4.98    4.98
   9   5   8    5.75    5.75
   9   5   9    6.56    6.56
  10   5   0   16.31    3.98
  10   5   1   47.44    4.85
  10   5   2  687.86   36.04
  10   5   3   54.86    5.64
  10   5   4    4.25    4.25
  10   5   5   12.19    4.57
  10   5   6  118.96    9.34
  10   5   7    5.57    5.57
  10   5   8    5.75    5.75
  10   5   9    6.56    6.56
  11   5   0    7.68    3.65
  11   5   1    4.08    4.08
  11   5   2  224.85   13.35
  11   5   3    9.50    4.27
  11   5   4    4.25    4.25
  11   5   5   15.55    5.02
  11   5   6   58.87    7.06
  11   5   7    5.57    5.57
  11   5   8    6.21    6.21
  12   5   0    4.08    4.08
  12   5   1   14.11    4.27
  12   5   2    4.25    4.25
  12   5   3   17.48    4.38
  12   5   4    4.66    4.66
  12   5   5   15.22    4.76
  12   5   6    4.98    4.98
  12   5   7    5.75    5.75
  12   5   8    6.21    6.21
  13   5   0   29.63    4.72
  13   5   1  129.14    8.98
  13   5   2   22.62    4.73
  13   5   3    4.25    4.25
  13   5   4    4.66    4.66
  13   5   5   37.88    7.24
  13   5   6    5.57    5.57
  13   5   7    5.75    5.75
  13   5   8    6.56    6.56
  14   5   0    4.25    4.25
  14   5   1   17.05    4.48
  14   5   2   41.43    5.52
  14   5   3    4.66    4.66
  14   5   4    4.98    4.98
  14   5   5    4.98    4.98
  14   5   6    5.75    5.75
  14   5   7    6.21    6.21
  15   5   0    4.66    4.66
  15   5   1    4.66    4.66
  15   5   2   59.74    6.66
  15   5   3   11.77    4.87
  15   5   4    4.98    4.98
  15   5   5    5.57    5.57
  15   5   6    5.75    5.75
  15   5   7    6.56    6.56
  16   5   0    4.66    4.66
  16   5   1    4.66    4.66
  16   5   2   92.58    8.27
  16   5   3    4.98    4.98
  16   5   4    5.57    5.57
  16   5   5    5.75    5.75
  16   5   6    6.21    6.21
  16   5   7    6.21    6.21
  17   5   0    4.98    4.98
  17   5   1    4.98    4.98
  17   5   2   68.11    7.48
  17   5   3    5.57    5.57
  17   5   4    5.75    5.75
  17   5   5    6.21    6.21
  17   5   6   16.56    6.98
  18   5   0   22.51    5.92
  18   5   1    5.57    5.57
  18   5   2   17.94    6.22
  18   5   3   12.22    5.84
  18   5   4   19.40    6.32
  18   5   5    6.56    6.56
  19   5   0   65.93    7.96
  19   5   1   38.25    6.38
  19   5   2    5.75    5.75
  19   5   3   12.31    5.76
  19   5   4   30.88    7.38
  19   5   5   18.58    6.90
  20   5   0   35.08    6.76
  20   5   1    6.21    6.21
  20   5   2    6.21    6.21
  20   5   3    6.56    6.56
  20   5   4   33.15    7.24
  21   5   0   24.05    6.89
  21   5   1    6.56    6.56
  21   5   2    6.56    6.56
   0   6   0  704.64   36.37
   0   6   1  125.26    7.79
   0   6   2  141.06    8.69
   0   6   3  102.41    7.08
   0   6   4  548.87   29.10
   0   6   5   13.49    4.20
   0   6   6   95.28    7.79
   0   6   7    4.66    4.66
   0   6   8  115.50    9.65
   0   6   9    6.21    6.21
   1   6   0  969.76   49.58
   1   6   1   71.25    5.45
   1   6   2  647.09   33.63
   1   6   3   34.59    4.40
   1   6   4  541.82   28.77
   1   6   5   24.47    4.29
   1   6   6  102.54    7.94
   1   6   7    4.66    4.66
   1   6   8   92.03    8.73
   1   6   9   11.18    5.48
   2   6   0  594.09   30.86
   2   6   1    3.50    3.50
   2   6   2 1162.95   59.41
   2   6   3   17.42    3.66
   2   6   4  159.04    9.96
   2   6   5    4.08    4.08
   2   6   6  145.85   10.05
   2   6   7    4.66    4.66
   2   6   8   12.50    5.68
   2   6   9    6.21    6.21
   3   6   0   90.95    6.24
   3   6   1    3.50    3.50
   3   6   2  455.82   24.21
   3   6   3    7.68    3.46
   3   6   4   34.16    4.63
   3   6   5    4.08    4.08
   3   6   6  129.10    9.34
   3   6   7    4.98    4.98
   3   6   8    5.57    5.57
   3   6   9    6.21    6.21
   4   6   0   24.23    3.61
   4   6   1   19.88    3.58
   4   6   2  298.94   16.50
   4   6   3    3.50    3.50
   4   6   4   81.36    6.49
   4   6   5    9.76    3.81
   4   6   6  114.64    8.72
   4   6   7    4.98    4.98
   4   6   8   30.95    6.05
   4   6   9    6.21    6.21
   5   6   0  167.21    9.93
   5   6   1    3.50    3.50
   5   6   2   40.97    4.51
   5   6   3    4.08    4.08
   5   6   4   55.28    5.53
   5   6   5    4.25    4.25
   5   6   6   28.77    5.34
   5   6   7    4.98    4.98
   5   6   8    5.57    5.57
   5   6   9    6.21    6.21
   6   6   0   10.54    3.53
   6   6   1   40.72    4.47
   6   6   2    3.50    3.50
   6   6   3   46.08    4.86
   6   6   4    4.08    4.08
   6   6   5    9.77    4.14
   6   6   6    4.66    4.66
   6   6   7    4.98    4.98
   6   6   8    5.75    5.75
   6   6   9    6.56    6.56
   7   6   0    3.50    3.50
   7   6   1   42.98    4.48
   7   6   2   18.91    3.80
   7   6   3   23.93    4.39
   7   6   4    4.08    4.08
   7   6   5   16.14    4.38
   7   6   6    4.66    4.66
   7   6   7    4.98    4.98
   7   6   8   13.06    5.39
   7   6   9    6.56    6.56
   8   6   0    3.50    3.50
   8   6   1   10.57    3.52
   8   6   2  227.26   13.24
   8   6   3    4.08    4.08
   8   6   4    4.25    4.25
   8   6   5    9.22    4.03
   8   6   6    4.66    4.66
   8   6   7    5.57    5.57
   8   6   8    5.75    5.75
   8   6   9    6.56    6.56
   9   6   0   44.22    4.96
   9   6   1    4.08    4.08
   9   6   2  357.70   19.78
   9   6   3   10.03    4.03
   9   6   4    4.25    4.25
   9   6   5    4.66    4.66
   9   6   6   98.47    8.43
   9   6   7    5.57    5.57
   9   6   8    6.21    6.21
  10   6   0   17.60    4.09
  10   6   1   21.89    4.21
  10   6   2  118.77    8.39
  10   6   3    4.25    4.25
  10   6   4   53.51    5.81
  10   6   5    4.66    4.66
  10   6   6   59.49    6.85
  10   6   7    5.75    5.75
  10   6   8   16.65    6.54
  11   6   0  281.03   16.16
  11   6   1    4.25    4.25
  11   6   2   30.53    4.93
  11   6   3    4.25    4.25
  11   6   4  159.19   10.90
  11   6   5   10.84    4.55
  11   6   6    5.57    5.57
  11   6   7    5.75    5.75
  11   6   8   31.75    7.62
  12   6   0  588.26   31.48
  12   6   1    4.25    4.25
  12   6   2   64.71    6.34
  12   6   3    4.66    4.66
  12   6   4  180.12   12.19
  12   6   5    4.98    4.98
  12   6   6   13.85    5.49
  12   6   7    6.21    6.21
  12   6   8   25.58    7.36
  13   6   0  140.64    9.70
  13   6   1    4.25    4.25
  13   6   2   55.88    6.13
  13   6   3    4.66    4.66
  13   6   4   61.04    7.19
  13   6   5    5.57    5.57
  13   6   6   18.71    5.86
  13   6   7    6.21    6.21
  14   6   0   44.45    5.77
  14   6   1    4.66    4.66
  14   6   2   34.30    5.76
  14   6   3    4.98    4.98
  14   6   4   38.44    6.24
  14   6   5    5.57    5.57
  14   6   6   40.73    6.93
  14   6   7    6.56    6.56
  15   6   0   80.39    7.32
  15   6   1    4.98    4.98
  15   6   2   46.69    6.20
  15   6   3    4.98    4.98
  15   6   4   43.94    6.64
  15   6   5    5.75    5.75
  15   6   6   30.68    6.55
  16   6   0   27.26    5.42
  16   6   1    4.98    4.98
  16   6   2   31.10    5.95
  16   6   3    5.57    5.57
  16   6   4    5.75    5.75
  16   6   5    6.21    6.21
  16   6   6    6.56    6.56
  17   6   0    5.57    5.57
  17   6   1    5.57    5.57
  17   6   2   12.35    5.44
  17   6   3   12.82    5.14
  17   6   4    6.21    6.21
  17   6   5    6.56    6.56
  18   6   0    5.75    5.75
  18   6   1    5.75    5.75
  18   6   2   17.18    6.00
  18   6   3    6.21    6.21
  18   6   4    6.56    6.56
  18   6   5    6.56    6.56
  19   6   0    6.21    6.21
  19   6   1    6.21    6.21
  19   6   2    6.21    6.21
  19   6   3    6.56    6.56
  19   6   4    6.56    6.56
  20   6   0    6.56    6.56
  20   6   1    6.56    6.56
  20   6   2    6.56    6.56
   1   7   0    8.35    3.28
   1   7   1  164.66   10.06
   1   7   2   95.28    7.03
   1   7   3  212.66   12.54
   1   7   4    4.08    4.08
   1   7   5   20.95    4.55
   1   7   6   32.48    5.74
   1   7   7   20.84    5.20
   1   7   8    5.75    5.75
   1   7   9   13.92    6.31
   2   7   0    3.50    3.50
   2   7   1  209.61   12.19
   2   7   2  382.59   20.85
   2   7   3  125.28    8.48
   2   7   4    4.08    4.08
   2   7   5   68.36    6.60
   2   7   6   58.51    6.55
   2   7   7   22.12    5.41
   2   7   8    5.75    5.75
   2   7   9    6.56    6.56
   3   7   0   10.04    3.54
   3   7   1  171.03   10.41
   3   7   2  633.93   33.28
   3   7   3   28.14    4.46
   3   7   4    4.25    4.25
   3   7   5   21.44    4.65
   3   7   6   96.39    8.23
   3   7   7    5.57    5.57
   3   7   8    5.75    5.75
   3   7   9    6.56    6.56
   4   7   0   57.32    5.18
   4   7   1   22.12    4.05
   4   7   2  567.44   30.06
   4   7   3   12.60    3.94
   4   7   4   44.65    5.37
   4   7   5    4.25    4.25
   4   7   6  118.82    9.26
   4   7   7    5.57    5.57
   4   7   8    5.75    5.75
   4   7   9    6.56    6.56
   5   7   0  124.21    8.25
   5   7   1    4.08    4.08
   5   7   2  408.81   22.28
   5   7   3   10.39    3.99
   5   7   4  133.33    9.28
   5   7   5    4.66    4.66
   5   7   6  101.67    8.59
   5   7   7    5.57    5.57
   5   7   8   23.40    6.36
   5   7   9    6.56    6.56
   6   7   0  409.82   22.27
   6   7   1    4.08    4.08
   6   7   2  199.80   12.18
   6   7   3    4.08    4.08
   6   7   4  215.06   13.26
   6   7   5    4.66    4.66
   6   7   6   73.19    7.41
   6   7   7    5.57    5.57
   6   7   8   37.58    7.11
   7   7   0  415.39   22.66
   7   7   1   93.12    7.10
   7   7   2  182.66   11.30
   7   7   3   88.77    7.16
   7   7   4  192.07   12.20
   7   7   5    4.66    4.66
   7   7   6   36.12    6.08
   7   7   7    5.57    5.57
   7   7   8   30.24    6.96
   8   7   0  434.18   23.67
   8   7   1   68.87    6.19
   8   7   2   66.00    6.03
   8   7   3   68.57    6.34
   8   7   4  163.56   11.02
   8   7   5    4.66    4.66
   8   7   6   27.74    5.72
   8   7   7    5.75    5.75
   8   7   8   28.06    7.22
   9   7   0  265.56   15.50
   9   7   1   24.79    4.79
   9   7   2   33.54    4.74
   9   7   3    4.25    4.25
   9   7   4  159.62   10.84
   9   7   5   11.32    4.86
   9   7   6   29.87    6.11
   9   7   7    5.75    5.75
   9   7   8   21.16    7.02
  10   7   0  165.23   10.75
  10   7   1    9.31    3.99
  10   7   2    9.38    4.19
  10   7   3    4.66    4.66
  10   7   4   69.46    7.23
  10   7   5    4.98    4.98
  10   7   6   19.08    5.61
  10   7   7    6.21    6.21
  10   7   8    6.56    6.56
  11   7   0   84.09    7.24
  11   7   1   24.10    4.71
  11   7   2    4.66    4.66
  11   7   3    4.66    4.66
  11   7   4   11.80    5.21
  11   7   5    5.57    5.57
  11   7   6   11.21    5.24
  11   7   7    6.21    6.21
  12   7   0    9.91    4.66
  12   7   1    4.66    4.66
  12   7   2    4.66    4.66
  12   7   3    4.98    4.98
  12   7   4    4.98    4.98
  12   7   5    5.57    5.57
  12   7   6    5.75    5.75
  12   7   7    6.56    6.56
  13   7   0   10.13    4.42
  13   7   1    4.66    4.66
  13   7   2    4.98    4.98
  13   7   3    4.98    4.98
  13   7   4    5.57    5.57
  13   7   5    5.75    5.75
  13   7   6    6.21    6.21
  13   7   7    6.21    6.21
  14   7   0    4.98    4.98
  14   7   1    4.98    4.98
  14   7   2    4.98    4.98
  14   7   3    5.57    5.57
  14   7   4    5.75    5.75
  14   7   5    5.75    5.75
  14   7   6    6.56    6.56
  15   7   0   34.18    5.94
  15   7   1    5.57    5.57
  15   7   2    5.57    5.57
  15   7   3    5.57    5.57
  15   7   4   12.28    5.88
  15   7   5    6.21    6.21
  15   7   6    6.21    6.21
  16   7   0   44.57    6.49
  16   7   1    5.57    5.57
  16   7   2    5.75    5.75
  16   7   3    5.75    5.75
  16   7   4   30.36    6.76
  16   7   5    6.56    6.56
  17   7   0   52.13    7.45
  17   7   1    5.75    5.75
  17   7   2    5.75    5.75
  17   7   3    6.21    6.21
  17   7   4   17.80    6.98
  18   7   0   35.80    6.58
  18   7   1    6.21    6.21
  18   7   2    6.21    6.21
  18   7   3    6.56    6.56
  19   7   0   13.08    6.49
  19   7   1    6.56    6.56
  19   7   2   16.70    6.63
   0   8   0   83.21    6.57
   0   8   1   61.69    5.88
   0   8   2  817.62   42.78
   0   8   3   17.45    4.53
   0   8   4   49.89    5.95
   0   8   5   31.84    5.28
   0   8   6  130.44   10.30
   0   8   7    5.75    5.75
   0   8   8    6.21    6.21
   1   8   0  133.84    8.93
   1   8   1   37.93    4.76
   1   8   2  372.80   20.70
   1   8   3   17.61    4.22
   1   8   4   65.66    6.34
   1   8   5    4.66    4.66
   1   8   6  135.05   10.18
   1   8   7    5.75    5.75
   1   8   8   17.26    6.02
   2   8   0  187.96   11.49
   2   8   1    4.08    4.08
   2   8   2   95.16    7.55
   2   8   3    4.25    4.25
   2   8   4  142.75    9.87
   2   8   5    4.66    4.66
   2   8   6   47.33    6.70
   2   8   7    5.75    5.75
   2   8   8   35.50    7.20
   3   8   0  265.85   15.36
   3   8   1   17.71    4.21
   3   8   2   82.66    6.89
   3   8   3    4.25    4.25
   3   8   4  168.40   11.19
   3   8   5    4.66    4.66
   3   8   6   15.83    5.48
   3   8   7    5.75    5.75
   3   8   8   34.12    7.57
   4   8   0  220.49   13.24
   4   8   1   10.68    4.07
   4   8   2   13.90    4.24
   4   8   3   20.61    4.57
   4   8   4   62.41    6.32
   4   8   5    4.98    4.98
   4   8   6    5.57    5.57
   4   8   7    5.75    5.75
   4   8   8    6.56    6.56
   5   8   0   35.65    4.76
   5   8   1   34.55    4.82
   5   8   2    4.25    4.25
   5   8   3   29.07    4.73
   5   8   4   31.58    5.34
   5   8   5    4.98    4.98
   5   8   6    5.57    5.57
   5   8   7    5.75    5.75
   5   8   8    6.56    6.56
   6   8   0   42.98    5.24
   6   8   1   13.13    4.23
   6   8   2   10.29    4.42
   6   8   3    4.25    4.25
   6   8   4   22.96    5.21
   6   8   5    4.98    4.98
   6   8   6    5.57    5.57
   6   8   7    5.75    5.75
   6   8   8    6.56    6.56
   7   8   0    4.25    4.25
   7   8   1    4.25    4.25
   7   8   2   33.45    5.22
   7   8   3    4.66    4.66
   7   8   4    4.66    4.66
   7   8   5    4.98    4.98
   7   8   6    5.57    5.57
   7   8   7    6.21    6.21
   7   8   8    6.21    6.21
   8   8   0   33.09    5.23
   8   8   1    4.25    4.25
   8   8   2   11.66    4.24
   8   8   3    4.66    4.66
   8   8   4   19.20    5.07
   8   8   5    5.57    5.57
   8   8   6    5.75    5.75
   8   8   7    6.21    6.21
   9   8   0   83.12    7.29
   9   8   1   32.86    5.24
   9   8   2    4.66    4.66
   9   8   3   13.78    4.80
   9   8   4   64.96    7.11
   9   8   5    5.57    5.57
   9   8   6    5.75    5.75
   9   8   7    6.56    6.56
  10   8   0  182.30   12.04
  10   8   1    4.66    4.66
  10   8   2   33.36    5.32
  10   8   3    4.98    4.98
  10   8   4   71.50    7.47
  10   8   5    5.57    5.57
  10   8   6   13.02    5.71
  10   8   7    6.56    6.56
  11   8   0   65.38    6.94
  11   8   1    4.66    4.66
  11   8   2   67.98    7.21
  11   8   3    4.98    4.98
  11   8   4   38.32    6.25
  11   8   5    5.75    5.75
  11   8   6   22.45    6.63
  11   8   7    5.75    5.75
  12   8   0   21.15    5.30
  12   8   1    4.98    4.98
  12   8   2   26.32    5.84
  12   8   3    5.57    5.57
  12   8   4   21.87    6.10
  12   8   5    5.75    5.75
  12   8   6   18.01    7.01
  13   8   0   90.59    8.60
  13   8   1    5.57    5.57
  13   8   2   25.27    5.76
  13   8   3    5.57    5.57
  13   8   4   50.24    7.10
  13   8   5    6.21    6.21
  13   8   6    6.56    6.56
  14   8   0   54.66    7.10
  14   8   1    5.57    5.57
  14   8   2   23.95    6.16
  14   8   3    5.75    5.75
  14   8   4   42.98    6.88
  14   8   5    6.56    6.56
  15   8   0   17.76    5.76
  15   8   1    5.75    5.75
  15   8   2   15.93    5.99
  15   8   3    6.21    6.21
  15   8   4    6.56    6.56
  15   8   5    6.56    6.56
  16   8   0    6.21    6.21
  16   8   1    6.21    6.21
  16   8   2   19.78    6.21
  16   8   3    6.56    6.56
  16   8   4    6.56    6.56
  17   8   0    6.21    6.21
  17   8   1    6.21    6.21
  17   8   2    6.56    6.56
  17   8   3    6.56    6.56
  18   8   0    6.56    6.56
  18   8   1    6.56    6.56
   1   9   0  135.35    9.54
   1   9   1    4.25    4.25
   1   9   2    4.66    4.66
   1   9   3    4.66    4.66
   1   9   4   45.01    6.19
   1   9   5    4.98    4.98
   1   9   6    5.75    5.75
   1   9   7    6.21    6.21
   2   9   0  312.79   18.04
   2   9   1    4.25    4.25
   2   9   2   12.24    4.41
   2   9   3    4.66    4.66
   2   9   4  118.46    9.47
   2   9   5    5.57    5.57
   2   9   6    5.75    5.75
   2   9   7    6.21    6.21
   3   9   0  239.91   14.59
   3   9   1    4.25    4.25
   3   9   2    4.66    4.66
   3   9   3    4.66    4.66
   3   9   4  128.85   10.06
   3   9   5    5.57    5.57
   3   9   6   16.88    5.27
   3   9   7    6.21    6.21
   4   9   0  228.98   14.19
   4   9   1    4.66    4.66
   4   9   2   16.92    4.71
   4   9   3    4.66    4.66
   4   9   4  113.06    9.12
   4   9   5    5.57    5.57
   4   9   6    5.75    5.75
   4   9   7    6.21    6.21
   5   9   0  240.78   14.77
   5   9   1    4.66    4.66
   5   9   2   57.50    6.43
   5   9   3    4.66    4.66
   5   9   4   89.70    8.20
   5   9   5    5.57    5.57
   5   9   6   27.38    6.25
   5   9   7   15.24    6.07
   6   9   0   89.21    7.76
   6   9   1    4.66    4.66
   6   9   2  135.44    9.89
   6   9   3    4.98    4.98
   6   9   4   65.43    7.05
   6   9   5    5.57    5.57
   6   9   6   42.84    6.72
   6   9   7    6.56    6.56
   7   9   0   25.45    5.11
   7   9   1    4.66    4.66
   7   9   2  173.87   11.84
   7   9   3    4.98    4.98
   7   9   4   30.69    5.63
   7   9   5    5.75    5.75
   7   9   6   53.86    7.75
   7   9   7    6.56    6.56
   8   9   0    4.66    4.66
   8   9   1    4.98    4.98
   8   9   2  186.87   12.85
   8   9   3    4.98    4.98
   8   9   4    5.57    5.57
   8   9   5    5.75    5.75
   8   9   6   44.69    7.54
   9   9   0   14.94    4.85
   9   9   1    4.98    4.98
   9   9   2   96.20    8.75
   9   9   3    5.57    5.57
   9   9   4   15.82    5.33
   9   9   5    5.75    5.75
   9   9   6    6.56    6.56
  10   9   0   13.50    5.07
  10   9   1    4.98    4.98
  10   9   2   40.77    6.16
  10   9   3   10.86    4.83
  10   9   4    5.75    5.75
  10   9   5    6.21    6.21
  10   9   6    6.56    6.56
  11   9   0    5.57    5.57
  11   9   1    5.57    5.57
  11   9   2   12.24    5.50
  11   9   3    5.75    5.75
  11   9   4    5.75    5.75
  11   9   5    6.21    6.21
  11   9   6    6.21    6.21
  12   9   0    5.57    5.57
  12   9   1    5.57    5.57
  12   9   2    5.75    5.75
  12   9   3    5.75    5.75
  12   9   4    6.21    6.21
  12   9   5    6.56    6.56
  13   9   0    5.75    5.75
  13   9   1    5.75    5.75
  13   9   2    5.75    5.75
  13   9   3    6.21    6.21
  13   9   4    6.56    6.56
  13   9   5    6.56    6.56
  14   9   0    6.21    6.21
  14   9   1    6.21    6.21
  14   9   2    6.21    6.21
  14   9   3    6.56    6.56
  14   9   4   13.01    6.08
  15   9   0    6.21    6.21
  15   9   1    6.21    6.21
  15   9   2   32.39    7.25
  15   9   3    6.56    6.56
  16   9   0    6.56    6.56
  16   9   1    6.56    6.56
  16   9   2   18.81    6.99
   0  10   0  111.53    8.87
   0  10   1    4.98    4.98
   0  10   2   55.79    6.77
   0  10   3    4.98    4.98
   0  10   4   54.67    7.13
   0  10   5   12.28    5.41
   0  10   6   27.24    6.49
   1  10   0   82.56    7.70
   1  10   1    8.82    4.35
   1  10   2   82.79    7.79
   1  10   3    4.98    4.98
   1  10   4   63.86    7.50
   1  10   5   13.80    5.05
   1  10   6   19.41    6.10
   2  10   0   80.12    7.59
   2  10   1   17.28    4.97
   2  10   2   78.11    7.64
   2  10   3    4.98    4.98
   2  10   4   38.78    6.54
   2  10   5    5.75    5.75
   2  10   6   18.30    6.40
   3  10   0   68.28    6.81
   3  10   1    4.98    4.98
   3  10   2   35.00    5.70
   3  10   3    5.57    5.57
   3  10   4   20.72    5.95
   3  10   5    5.75    5.75
   3  10   6    6.56    6.56
   4  10   0   32.92    5.49
   4  10   1    4.98    4.98
   4  10   2   10.93    5.13
   4  10   3    5.57    5.57
   4  10   4   23.68    5.94
   4  10   5    5.75    5.75
   4  10   6    6.56    6.56
   5  10   0   18.62    5.01
   5  10   1    4.98    4.98
   5  10   2    4.98    4.98
   5  10   3    5.57    5.57
   5  10   4    5.75    5.75
   5  10   5    6.21    6.21
   5  10   6    6.56    6.56
   6  10   0    4.98    4.98
   6  10   1    4.98    4.98
   6  10   2    5.57    5.57
   6  10   3    5.57    5.57
   6  10   4    5.75    5.75
   6  10   5    6.21    6.21
   6  10   6    6.56    6.56
   7  10   0    5.57    5.57
   7  10   1    5.57    5.57
   7  10   2    5.57    5.57
   7  10   3    5.75    5.75
   7  10   4    5.75    5.75
   7  10   5    6.21    6.21
   7  10   6    6.21    6.21
   8  10   0    5.57    5.57
   8  10   1    5.57    5.57
   8  10   2    5.57    5.57
   8  10   3    5.75    5.75
   8  10   4   21.32    5.87
   8  10   5    6.56    6.56
   9  10   0   25.44    5.96
   9  10   1    5.57    5.57
   9  10   2    5.75    5.75
   9  10   3   16.23    5.23
   9  10   4    6.21    6.21
   9  10   5    6.56    6.56
  10  10   0    5.75    5.75
  10  10   1    5.75    5.75
  10  10   2   22.07    5.89
  10  10   3    6.21    6.21
  10  10   4    6.56    6.56
  10  10   5    6.56    6.56
  11  10   0   16.02    5.84
  11  10   1   14.03    5.83
  11  10   2   19.99    6.29
  11  10   3    6.21    6.21
  11  10   4   13.51    6.61
  12  10   0   14.53    6.01
  12  10   1    6.21    6.21
  12  10   2   23.70    6.70
  12  10   3    6.56    6.56
  13  10   0   13.07    6.02
  13  10   1    6.56    6.56
  13  10   2   34.08    7.10
  13  10   3    6.56    6.56
  14  10   0    6.56    6.56
  14  10   1    6.56    6.56
  14  10   2    6.56    6.56
   1  11   0    5.57    5.57
   1  11   1    5.57    5.57
   1  11   2    5.75    5.75
   1  11   3    5.75    5.75
   1  11   4    6.21    6.21
   1  11   5    6.56    6.56
   2  11   0    5.57    5.57
   2  11   1    5.57    5.57
   2  11   2   14.48    5.69
   2  11   3    5.75    5.75
   2  11   4    6.21    6.21
   2  11   5    6.56    6.56
   3  11   0   34.56    6.28
   3  11   1    5.57    5.57
   3  11   2   23.60    5.71
   3  11   3    5.75    5.75
   3  11   4   12.81    5.88
   3  11   5    6.56    6.56
   4  11   0   38.24    6.59
   4  11   1    5.75    5.75
   4  11   2   12.06    5.93
   4  11   3    6.21    6.21
   4  11   4   23.40    6.31
   4  11   5    6.56    6.56
   5  11   0   18.19    5.91
   5  11   1    5.75    5.75
   5  11   2   35.92    6.78
   5  11   3    6.21    6.21
   5  11   4   13.70    6.57
   5  11   5    6.21    6.21
   6  11   0   24.20    6.25
   6  11   1    5.75    5.75
   6  11   2   46.27    7.35
   6  11   3    6.21    6.21
   6  11   4   18.42    6.79
   7  11   0   26.82    6.44
   7  11   1    5.75    5.75
   7  11   2   24.69    6.73
   7  11   3    6.21    6.21
   7  11   4   14.17    6.82
   8  11   0   24.21    6.78
   8  11   1    6.21    6.21
   8  11   2   15.79    5.79
   8  11   3    6.56    6.56
   8  11   4   28.52    6.95
   9  11   0    6.21    6.21
   9  11   1    6.21    6.21
   9  11   2   21.96    6.93
   9  11   3    6.56    6.56
  10  11   0    6.56    6.56
  10  11   1   13.18    6.07
  10  11   2   30.98    6.78
  10  11   3    6.56    6.56
  11  11   0   21.19    6.28
  11  11   1    6.56    6.56
  11  11   2    6.56    6.56
   0  12   0    6.21    6.21
   0  12   1    6.21    6.21
   0  12   2   49.00    8.11
   0  12   3    6.56    6.56
   1  12   0    6.21    6.21
   1  12   1    6.21    6.21
   1  12   2   63.12    8.45
   1  12   3    6.56    6.56
   2  12   0    6.21    6.21
   2  12   1    6.21    6.21
   2  12   2   45.58    7.67
   2  12   3    6.56    6.56
   3  12   0   12.10    6.00
   3  12   1    6.21    6.21
   3  12   2   29.57    7.05
   3  12   3    6.56    6.56
   4  12   0    6.56    6.56
   4  12   1    6.56    6.56
   4  12   2    6.56    6.56
   4  12   3    6.56    6.56
   5  12   0   22.06    6.62
   5  12   1    6.56    6.56
   5  12   2    6.56    6.56
   6  12   0   18.61    6.52
   0   0   0    0.00    0.00
;
_shelx_hkl_checksum     1020
_shelx_res_file
;
    kbentwz.res created by SHELXL-2014/7
TITL Kershaws Pbcm; C2C6 sep; 845 wk refs; res 0.84; cnst all H
CELL 0.7107 16.148  8.6308  7.6744  90.  90.  90.
ZERR 4 .013 .009 .010 0.0 .0 0.0
LATT 1
SYMM -x, -y, 0.5+z
SYMM  x,1/2-y, -z
SYMM -x,1/2+y,1/2-z
SFAC K O C H
UNIT 4 12 36 60
BOND $H
EQIV $1 x, y+1, z
EQIV $2 1-x, y+1/2, z
HTAB OW O1_$2
HTAB OW O2_$1
CONF  C1 C2 C3 C4
CONF  C7 C6 C5 C4
CONF  C2 C3 C4 C5
CONF  C6 C5 C4 C3
CONF  C5 C6 C7 C1
CONF  C3 C2 C1 C7
CONF  C2 C1 C7 C6
CONF  C2 C1 C7 C8
CONF  C6 C7 C1 C8
MPLA 3 C8 H8A H8B C1 C7 H1 H7 C2 C3 C4 C5 C6
MPLA 3 C1 C7 C8 C2 C6 C3 C5 C4 C9 H8A H8B H1 H7
MPLA 4 C2 C3 C5 C6 C1 C4 C7 C8 C9 H1 H7 OW H8A H8B
DFIX  0.82 0.01 OW  HWA  OW  HWB
DFIX 21 0.0002 C1 C2 C7 C6
DFIX 31 0.001 C1 C8 C7 C8
DFIX 41 0.002 C1 C3 C5 C7
DFIX 51 0.002 C1 C6 C2 C7
DFIX 121 0.001 C2 C3 C6 C5
DFIX 131 0.002 C2 C8 C6 C8
DFIX 201 0.001 C3 C4 C4 C5
FMAP 2
PLAN 20
ACTA
L.S. 15
SHEL  50.0 0.82
WGHT    0.000000    0.250000
FVAR       1.12960   1.51337   1.49998   2.45924   2.48023  -0.01137   0.01504
FVAR       0.05283   0.13883   0.06435   0.00648   1.54330   2.73553   0.04696
FVAR       0.09567   0.04944  -0.00344  -0.00011   0.00651   1.53842
K1    1    0.461085   10.250000   10.500000    10.50000    0.05844    0.04679 =
         0.04861    0.00044    0.00000    0.00000
OW    2    0.422149    0.471241   10.750000    10.50000    0.04793    0.04880 =
         0.09065    0.00000    0.00000    0.00553
HWA   4    0.471700    0.492868   10.750000    10.50000   -1.30000
HWB   4    0.393693    0.549641   10.750000    10.50000   -1.30000
O1    2    0.415178    0.043972   10.750000    10.50000    0.04379    0.04623 =
         0.08421    0.00000    0.00000   -0.00671
O2    2    0.407645   -0.210533   10.750000    10.50000    0.04282    0.04127 =
         0.09667    0.00000    0.00000    0.00566
C4    3    0.280131   -0.067727   10.750000    10.50000    0.03609    0.04683 =
         0.05172   10.00000   10.00000    0.00213
AFIX  13
H4    4    0.257453   -0.172451    0.762602    10.50000   -1.20000
AFIX   0
C9    3    0.374480   -0.081177   10.750000    10.50000    0.03773    0.04623 =
         0.04156   10.00000   10.00000   -0.00128
PART -1
C1    3    0.111539   -0.046600    0.827929    10.50000    0.03738    0.10912 =
         0.08148    0.01029    0.00317    0.00337
AFIX  13
H1    4    0.119357   -0.155107    0.794094    10.50000   -1.20000
AFIX   0
C2    3    0.164788    0.001764    0.980814    10.50000   81.00000   91.00000 =
       101.00000   61.00000   71.00000  111.00000
AFIX  23
H2A   4    0.164514   -0.078110    1.069730    10.50000   -1.30000
H2B   4    0.143854    0.096961    1.031543    10.50000   -1.30000
AFIX   0
C3    3    0.253409    0.026291    0.910761    10.50000  141.00000  151.00000 =
       161.00000  171.00000  181.00000  191.00000
AFIX  23
H3A   4    0.259692    0.135312    0.883042    10.50000   -1.30000
H3B   4    0.291809    0.003177    1.004416    10.50000   -1.30000
AFIX   0
C5    3    0.254659   -0.007150    0.569251    10.50000  141.00000  151.00000 =
       161.00000  169.00000  179.00000  191.00000
AFIX  23
H5A   4    0.282865   -0.069094    0.482073    10.50000   -1.30000
H5B   4    0.274912    0.098179    0.557939    10.50000   -1.30000
AFIX   0
C6    3    0.161364   -0.007027    0.525609    10.50000   81.00000   91.00000 =
       101.00000   59.00000   69.00000  111.00000
AFIX  23
H6A   4    0.150946    0.054903    0.422438    10.50000   -1.30000
H6B   4    0.142283   -0.111821    0.503832    10.50000   -1.30000
AFIX   0
C7    3    0.116692    0.061118    0.681104    10.50000    0.04275    0.11101 =
         0.09208    0.02609   -0.00558    0.01846
AFIX  13
H7    4    0.136936    0.164084    0.714018    10.50000   -1.20000
AFIX   0
C8    3    0.033481    0.023213    0.756850    10.50000    0.04638    0.16922 =
         0.12812    0.00217    0.04228    0.01965
AFIX  23
H8A   4    0.005975    0.102105    0.825797    10.50000   -1.30000
H8B   4   -0.003115   -0.042992    0.689750    10.50000   -1.30000
PART 0
AFIX   0
HKLF 4
REM  Kershaws Pbcm; C2C6 sep; 845 wk refs; res 0.84; cnst all H
REM R1 =  0.0341 for     795 Fo > 4sig(Fo)  and  0.0562 for all    1104 data
REM     98 parameters refined using     16 restraints
END
WGHT      0.0000      0.1207
REM Highest difference peak  0.153,  deepest hole -0.169,  1-sigma level  0.036
Q1    1   0.3277 -0.0675  0.7500  10.50000  0.05    0.15
Q2    1   0.4185 -0.0026  0.8371  11.00000  0.05    0.15
Q3    1   0.2458 -0.1368  0.5873  11.00000  0.05    0.14
Q4    1   0.0446  0.1581  0.8443  11.00000  0.05    0.12
Q5    1   0.4601 -0.2281  0.7500  10.50000  0.05    0.11
Q6    1   0.1282 -0.0062  0.7500  10.50000  0.05    0.10
Q7    1   0.3925  0.1013  0.7500  10.50000  0.05    0.10
Q8    1  -0.0001  0.0032  0.7500  10.50000  0.05    0.10
Q9    1   0.4588  0.0355  0.7500  10.50000  0.05    0.10
Q10   1   0.4111  0.5749  0.7500  10.50000  0.05    0.10
Q11   1   0.4034 -0.1534  0.8136  11.00000  0.05    0.10
Q12   1   0.1156  0.1076  0.6596  11.00000  0.05    0.10
Q13   1   0.0393 -0.0319  0.7500  10.50000  0.05    0.10
Q14   1   0.4196 -0.1725  0.7500  10.50000  0.05    0.10
Q15   1   0.1630 -0.1224  1.0929  11.00000  0.05    0.09
Q16   1   0.3711 -0.2691  0.8224  11.00000  0.05    0.09
Q17   1  -0.0923  0.1300  0.7500  10.50000  0.05    0.09
Q18   1   0.4228  0.5200  0.8384  11.00000  0.05    0.09
Q19   1   0.1595  0.1393  1.0894  11.00000  0.05    0.09
Q20   1   0.2365 -0.2343  0.7500  10.50000  0.05    0.09
;
_shelx_res_checksum     43713
data_II
_database_code_depnum_ccdc_archive 'CCDC 1568785'
_audit_creation_method     'SHELXL-2014/7'
_chemical_name_systematic
;
<i>cis</i>-Bicyclo[5.1.0]octan-4-yl 4-bromobenzenesulfonate
;
_chemical_name_common     ?
_chemical_formula_moiety     'C14 H17 Br O3 S'
_chemical_formula_sum     'C14 H17 Br O3 S'
_chemical_formula_iupac     'C14 H17 Br O3 S'
_chemical_formula_weight     345.24
_chemical_melting_point     ?
_shelx_space_group_comment
;
The symmetry employed for this shelxl refinement is uniquely defined
by the following loop, which should always be used as a source of
symmetry information in preference to the above space-group names.
They are only intended as comments.
;
_space_group_crystal_system     monoclinic
_space_group_name_H-M_alt     'P 21/c'
_space_group_name_Hall     '-P 2ybc'
loop_
    _space_group_symop_operation_xyz
    'x, y, z'
    '-x, y+1/2, -z+1/2'
    '-x, -y, -z'
    'x, -y-1/2, z-1/2'
_cell_length_a     12.8290(10)
_cell_length_b     9.7590(10)
_cell_length_c     11.730(2)
_cell_angle_alpha     90
_cell_angle_beta     95.740(10)
_cell_angle_gamma     90
_cell_volume     1461.2(3)
_cell_formula_units_Z     4
_cell_measurement_reflns_used     16
_cell_measurement_theta_min     30.0
_cell_measurement_theta_max     ?
_cell_measurement_temperature     297(2)
_exptl_crystal_description     block
_exptl_crystal_colour     colourless
_exptl_crystal_size_max     0.29
_exptl_crystal_size_mid     0.24
_exptl_crystal_size_min     0.18
_exptl_crystal_density_diffrn     1.569
_exptl_crystal_density_meas     1.566
_exptl_crystal_density_method
; density gradient column made from potassium tartrate and iodide solutions
;
_exptl_crystal_F_000     704
_exptl_absorpt_coefficient_mu     5.188
_exptl_absorpt_correction_type     gaussian
_exptl_absorpt_process_details
;
Busing & Levy (1957)
;
_exptl_absorpt_correction_T_min     0.267
_exptl_absorpt_correction_T_max     0.456
_diffrn_ambient_temperature     297(2)
_diffrn_radiation_type     CuK\a
_diffrn_radiation_wavelength     1.5418
_diffrn_radiation_monochromator     'oriented graphite 200 reflection'
_diffrn_measurement_device_type     'Picker four-circle'
_diffrn_measurement_method     '\q/2\q scans'
_diffrn_reflns_number     2447
_diffrn_reflns_av_R_equivalents     0.02
_diffrn_reflns_theta_min     3.459
_diffrn_reflns_theta_max     63.4
_diffrn_reflns_theta_full     63.4
_diffrn_measured_fraction_theta_max     0.999
_diffrn_measured_fraction_theta_full     0.999
_diffrn_reflns_limit_h_min     0
_diffrn_reflns_limit_h_max     14
_diffrn_reflns_limit_k_min     0
_diffrn_reflns_limit_k_max     11
_diffrn_reflns_limit_l_min     -13
_diffrn_reflns_limit_l_max     13
_diffrn_standards_number     3
_diffrn_standards_interval_count     100
_diffrn_standards_decay_%     2.4(8)
_refine_special_details     ?
_reflns_number_total     2381
_reflns_number_gt     2154
_reflns_threshold_expression     'I > 2\s(I)'
_refine_ls_structure_factor_coef     Fsqd
_refine_ls_matrix_type     full
_refine_ls_R_factor_all     0.0309
_refine_ls_R_factor_gt     0.0274
_refine_ls_wR_factor_gt     0.0887
_refine_ls_wR_factor_ref     0.0905
_refine_ls_goodness_of_fit_ref     1.080
_refine_ls_restrained_S_all     1.080
_refine_ls_number_reflns     2381
_refine_ls_number_parameters     173
_refine_ls_number_restraints     0
_refine_ls_hydrogen_treatment     constr
_refine_ls_weighting_scheme     calc
_refine_ls_weighting_details
                           'w=1/[\s^2^(Fo^2^)+0.4300P] where P=(Fo^2^+2Fc^2^)/3'
_atom_sites_solution_hydrogens     geom
_atom_sites_solution_primary     heavy
_atom_sites_solution_secondary     vecmap
_refine_ls_shift/su_max     0.003
_refine_ls_shift/su_mean     0.000
_refine_diff_density_max     0.342
_refine_diff_density_min     -0.313
_refine_ls_extinction_method
;
SHELXL2014 (Sheldrick, 2015)
;
_refine_ls_extinction_coef     0.0062(4)
_refine_ls_extinction_expression
                                  'Fc^*^=kFc[1+0.001xFc^2^\l^3^/sin(2\q)]^-1/4^'
loop_
    _atom_type_symbol
    _atom_type_description
    _atom_type_scat_dispersion_real
    _atom_type_scat_dispersion_imag
    _atom_type_scat_source
    'Br' 'Br' -0.6763 1.2805
                         'International Tables Vol C Tables 4.2.6.8 and 6.1.1.4'
    'S' 'S' 0.3331 0.5567
                         'International Tables Vol C Tables 4.2.6.8 and 6.1.1.4'
    'O' 'O' 0.0492 0.0322
                         'International Tables Vol C Tables 4.2.6.8 and 6.1.1.4'
    'C' 'C' 0.0181 0.0091
                         'International Tables Vol C Tables 4.2.6.8 and 6.1.1.4'
    'H' 'H' 0.0000 0.0000
                         'International Tables Vol C Tables 4.2.6.8 and 6.1.1.4'
_computing_data_collection
;
Corfield (1972)
;
_computing_cell_refinement
;
Corfield (1972)
;
_computing_data_reduction
;
Data reduction followed procedures in Corfield <i>et al.</i> (1973),
with <i>P</i> = 0.06
;
_computing_structure_solution
;
local superposition program (Corfield, 1972)
;
_computing_structure_refinement
;
SHELXL2014 (Sheldrick, 2015)
;
_computing_molecular_graphics
;
ORTEPIII (Burnett & Johnson, 1996)
;
_computing_publication_material
;
SHELXL2014 (Sheldrick, 2015)
;
loop_
    _atom_site_type_symbol
    _atom_site_label
    _atom_site_fract_x
    _atom_site_fract_y
    _atom_site_fract_z
    _atom_site_U_iso_or_equiv
    _atom_site_adp_type
    _atom_site_calc_flag
    _atom_site_occupancy
    _atom_site_disorder_assembly
    _atom_site_disorder_group
    Br Br 1.00989(3) 0.32885(3) -0.39343(3) 0.06640(18) Uani d 1 . .
    S S 0.74088(5) 0.62673(6) -0.03759(5) 0.04479(19) Uani d 1 . .
    O O1 0.69615(16) 0.50385(19) 0.02540(14) 0.0595(5) Uani d 1 . .
    O O2 0.81339(16) 0.70034(19) 0.03968(16) 0.0591(5) Uani d 1 . .
    O O3 0.65795(18) 0.7021(2) -0.09750(19) 0.0727(6) Uani d 1 . .
    C C1 0.5504(3) 0.3765(3) 0.3453(3) 0.0671(8) Uani d 1 . .
    H H1 0.5006 0.3017 0.3269 0.081 Uiso calc 1 . .
    C C2 0.5300(2) 0.5028(3) 0.2761(2) 0.0524(6) Uani d 1 . .
    H H2A 0.5671 0.5788 0.3149 0.068 Uiso calc 1 . .
    H H2B 0.4557 0.5234 0.2708 0.068 Uiso calc 1 . .
    C C3 0.5639(2) 0.4901(3) 0.1548(2) 0.0503(6) Uani d 1 . .
    H H3A 0.5464 0.3991 0.1256 0.065 Uiso calc 1 . .
    H H3B 0.5248 0.5557 0.1052 0.065 Uiso calc 1 . .
    C C4 0.6796(2) 0.5145(3) 0.15002(19) 0.0463(6) Uani d 1 . .
    H H4 0.6967 0.6078 0.1767 0.056 Uiso calc 1 . .
    C C5 0.7557(2) 0.4164(4) 0.2114(2) 0.0646(8) Uani d 1 . .
    H H5A 0.8262 0.4406 0.1958 0.084 Uiso calc 1 . .
    H H5B 0.7412 0.3246 0.1822 0.084 Uiso calc 1 . .
    C C6 0.7495(3) 0.4170(4) 0.3420(3) 0.0730(9) Uani d 1 . .
    H H6A 0.8149 0.3823 0.3797 0.095 Uiso calc 1 . .
    H H6B 0.7413 0.5107 0.3671 0.095 Uiso calc 1 . .
    C C7 0.6607(3) 0.3324(3) 0.3782(3) 0.0782(10) Uani d 1 . .
    H H7 0.6722 0.2331 0.3777 0.094 Uiso calc 1 . .
    C C8 0.5957(4) 0.3823(4) 0.4680(3) 0.0919(12) Uani d 1 . .
    H H8A 0.6119 0.4718 0.5012 0.120 Uiso calc 1 . .
    H H8B 0.5715 0.3154 0.5205 0.120 Uiso calc 1 . .
    C C11 0.80882(18) 0.5379(2) -0.13726(19) 0.0399(5) Uani d 1 . .
    C C12 0.7890(2) 0.5658(3) -0.2526(2) 0.0506(6) Uani d 1 . .
    H H12 0.7356 0.6259 -0.2787 0.061 Uiso calc 1 . .
    C C13 0.8491(2) 0.5039(3) -0.3287(2) 0.0544(7) Uani d 1 . .
    H H13 0.8372 0.5233 -0.4066 0.065 Uiso calc 1 . .
    C C14 0.92621(19) 0.4138(3) -0.2898(2) 0.0452(5) Uani d 1 . .
    C C15 0.9459(2) 0.3837(3) -0.1741(2) 0.0540(6) Uani d 1 . .
    H H15 0.9985 0.3223 -0.1485 0.065 Uiso calc 1 . .
    C C16 0.8865(2) 0.4463(3) -0.0981(2) 0.0504(6) Uani d 1 . .
    H H16 0.8984 0.4270 -0.0202 0.060 Uiso calc 1 . .
loop_
    _atom_site_aniso_label
    _atom_site_aniso_U_11
    _atom_site_aniso_U_22
    _atom_site_aniso_U_33
    _atom_site_aniso_U_12
    _atom_site_aniso_U_13
    _atom_site_aniso_U_23
    Br 0.0708(3) 0.0710(3) 0.0602(2) 0.00970(14) 0.02049(16) -0.01377(14)
    S 0.0477(3) 0.0424(3) 0.0456(3) -0.0021(2) 0.0114(3) -0.0016(2)
    O1 0.0852(14) 0.0547(11) 0.0426(9) -0.0235(10) 0.0260(9) -0.0096(8)
    O2 0.0678(12) 0.0560(11) 0.0553(11) -0.0186(9) 0.0149(9) -0.0152(9)
    O3 0.0680(13) 0.0787(14) 0.0725(13) 0.0296(11) 0.0124(11) 0.0048(11)
    C1 0.087(2) 0.0559(16) 0.0618(17) -0.0115(16) 0.0251(16) 0.0041(14)
    C2 0.0514(14) 0.0613(16) 0.0462(13) -0.0001(12) 0.0133(11) -0.0045(11)
    C3 0.0543(15) 0.0546(15) 0.0423(12) -0.0010(11) 0.0065(11) -0.0022(11)
    C4 0.0563(14) 0.0484(13) 0.0359(11) -0.0064(11) 0.0133(10) -0.0054(10)
    C5 0.0561(16) 0.079(2) 0.0596(16) 0.0130(15) 0.0111(13) -0.0017(15)
    C6 0.0702(19) 0.090(2) 0.0566(17) 0.0255(18) -0.0044(14) 0.0041(16)
    C7 0.110(3) 0.064(2) 0.0631(19) 0.0213(18) 0.0215(19) 0.0184(14)
    C8 0.133(3) 0.091(3) 0.0566(18) 0.016(2) 0.032(2) 0.0242(18)
    C11 0.0412(12) 0.0409(12) 0.0380(11) -0.0032(9) 0.0055(9) 0.0019(9)
    C12 0.0560(14) 0.0528(14) 0.0424(12) 0.0110(12) 0.0018(11) 0.0061(11)
    C13 0.0668(17) 0.0610(16) 0.0354(12) 0.0088(13) 0.0048(12) 0.0040(11)
    C14 0.0456(13) 0.0468(13) 0.0440(12) -0.0005(10) 0.0074(10) -0.0032(10)
    C15 0.0520(14) 0.0601(16) 0.0493(14) 0.0162(12) 0.0022(11) 0.0036(12)
    C16 0.0553(15) 0.0605(15) 0.0352(11) 0.0100(12) 0.0040(10) 0.0078(11)
_geom_special_details
;
 All esds (except the esd in the dihedral angle between two l.s. planes)
 are estimated using the full covariance matrix.  The cell esds are taken
 into account individually in the estimation of esds in distances, angles
 and torsion angles; correlations between esds in cell parameters are only
 used when they are defined by crystal symmetry.  An approximate (isotropic)
 treatment of cell esds is used for estimating esds involving l.s. planes.
;
loop_
    _geom_bond_atom_site_label_1
    _geom_bond_atom_site_label_2
    _geom_bond_site_symmetry_2
    _geom_bond_distance
    _geom_bond_publ_flag
    Br C14 . 1.892(2) ?
    Br O2 2_744 3.2301(19) ?
    S O3 . 1.421(2) ?
    S O2 . 1.426(2) ?
    S O1 . 1.5486(18) ?
    S C11 . 1.755(2) ?
    O1 C4 . 1.502(3) ?
    O2 Br 2_754 3.2301(19) ?
    C1 C2 . 1.485(4) ?
    C1 C8 . 1.499(5) ?
    C1 C7 . 1.493(5) ?
    C1 H1 . 0.9800 ?
    C2 C3 . 1.534(3) ?
    C2 H2A . 0.9700 ?
    C2 H2B . 0.9700 ?
    C3 C4 . 1.510(4) ?
    C3 H3A . 0.9700 ?
    C3 H3B . 0.9700 ?
    C4 C5 . 1.500(4) ?
    C4 H4 . 0.9800 ?
    C5 C6 . 1.542(4) ?
    C5 H5A . 0.9700 ?
    C5 H5B . 0.9700 ?
    C6 C7 . 1.502(5) ?
    C6 H6A . 0.9700 ?
    C6 H6B . 0.9700 ?
    C7 C8 . 1.489(5) ?
    C7 H7 . 0.9800 ?
    C8 H8A . 0.9700 ?
    C8 H8B . 0.9700 ?
    C11 C12 . 1.379(3) ?
    C11 C16 . 1.382(3) ?
    C12 C13 . 1.376(4) ?
    C12 H12 . 0.9300 ?
    C13 C14 . 1.368(4) ?
    C13 H13 . 0.9300 ?
    C14 C15 . 1.387(4) ?
    C15 C16 . 1.374(4) ?
    C15 H15 . 0.9300 ?
    C16 H16 . 0.9300 ?
loop_
    _geom_angle_atom_site_label_1
    _geom_angle_atom_site_label_2
    _geom_angle_atom_site_label_3
    _geom_angle_site_symmetry_1
    _geom_angle_site_symmetry_3
    _geom_angle
    _geom_angle_publ_flag
    C14 Br O2 . 2_744 170.06(8) ?
    O3 S O2 . . 117.52(14) ?
    O3 S O1 . . 110.01(14) ?
    O2 S O1 . . 109.64(11) ?
    O3 S C11 . . 108.87(12) ?
    O2 S C11 . . 109.64(11) ?
    O1 S C11 . . 99.66(10) ?
    C4 O1 S . . 120.40(15) ?
    S O2 Br . 2_754 107.81(9) ?
    C2 C1 C8 . . 121.6(3) ?
    C2 C1 C7 . . 119.5(3) ?
    C8 C1 C7 . . 59.7(2) ?
    C2 C1 H1 . . 115.0 ?
    C8 C1 H1 . . 115.0 ?
    C7 C1 H1 . . 115.0 ?
    C1 C2 C3 . . 112.9(2) ?
    C1 C2 H2A . . 109.0 ?
    C3 C2 H2A . . 109.0 ?
    C1 C2 H2B . . 109.0 ?
    C3 C2 H2B . . 109.0 ?
    H2A C2 H2B . . 107.8 ?
    C4 C3 C2 . . 113.1(2) ?
    C4 C3 H3A . . 109.0 ?
    C2 C3 H3A . . 109.0 ?
    C4 C3 H3B . . 109.0 ?
    C2 C3 H3B . . 109.0 ?
    H3A C3 H3B . . 107.8 ?
    O1 C4 C5 . . 105.9(2) ?
    O1 C4 C3 . . 105.10(19) ?
    C5 C4 C3 . . 118.5(2) ?
    O1 C4 H4 . . 109.0 ?
    C5 C4 H4 . . 109.0 ?
    C3 C4 H4 . . 109.0 ?
    C4 C5 C6 . . 112.2(2) ?
    C4 C5 H5A . . 109.2 ?
    C6 C5 H5A . . 109.2 ?
    C4 C5 H5B . . 109.2 ?
    C6 C5 H5B . . 109.2 ?
    H5A C5 H5B . . 107.9 ?
    C7 C6 C5 . . 113.3(3) ?
    C7 C6 H6A . . 108.9 ?
    C5 C6 H6A . . 108.9 ?
    C7 C6 H6B . . 108.9 ?
    C5 C6 H6B . . 108.9 ?
    H6A C6 H6B . . 107.7 ?
    C8 C7 C1 . . 60.3(2) ?
    C8 C7 C6 . . 120.9(3) ?
    C1 C7 C6 . . 119.6(3) ?
    C8 C7 H7 . . 115.0 ?
    C1 C7 H7 . . 115.0 ?
    C6 C7 H7 . . 115.0 ?
    C7 C8 C1 . . 60.0(2) ?
    C7 C8 H8A . . 117.8 ?
    C1 C8 H8A . . 117.8 ?
    C7 C8 H8B . . 117.8 ?
    C1 C8 H8B . . 117.8 ?
    H8A C8 H8B . . 114.9 ?
    C12 C11 C16 . . 120.7(2) ?
    C12 C11 S . . 120.07(19) ?
    C16 C11 S . . 119.14(17) ?
    C13 C12 C11 . . 119.3(2) ?
    C13 C12 H12 . . 120.3 ?
    C11 C12 H12 . . 120.3 ?
    C12 C13 C14 . . 119.9(2) ?
    C12 C13 H13 . . 120.0 ?
    C14 C13 H13 . . 120.0 ?
    C15 C14 C13 . . 121.2(2) ?
    C15 C14 Br . . 118.45(19) ?
    C13 C14 Br . . 120.35(18) ?
    C14 C15 C16 . . 118.9(2) ?
    C14 C15 H15 . . 120.6 ?
    C16 C15 H15 . . 120.6 ?
    C11 C16 C15 . . 120.0(2) ?
    C11 C16 H16 . . 120.0 ?
    C15 C16 H16 . . 120.0 ?
loop_
    _geom_torsion_atom_site_label_1
    _geom_torsion_atom_site_label_2
    _geom_torsion_atom_site_label_3
    _geom_torsion_atom_site_label_4
    _geom_torsion_site_symmetry_1
    _geom_torsion_site_symmetry_2
    _geom_torsion_site_symmetry_3
    _geom_torsion_site_symmetry_4
    _geom_torsion
    _geom_torsion_publ_flag
    C1 C2 C3 C4 . . . . -81.7(3) ?
    C7 C6 C5 C4 . . . . 80.7(4) ?
    C2 C3 C4 C5 . . . . 64.4(3) ?
    C6 C5 C4 C3 . . . . -63.4(4) ?
    C3 C2 C1 C7 . . . . 66.1(4) ?
    C5 C6 C7 C1 . . . . -67.2(4) ?
    C2 C1 C7 C6 . . . . 0.6(5) ?
    C2 C1 C7 C8 . . . . 111.6(3) ?
    C6 C7 C1 C8 . . . . -110.9(4) ?
_shelx_hkl_file
;
   0   0  12  14.396   0.352
   0   0  10   6.736   0.285
   0   0   8  35.721   0.769
   0   0   6   5.192   0.196
   0   0   4  96.100   2.040
   0   0   2  31.373   0.668
   1   0 -12   4.079   0.495
   1   0 -10  53.899   1.632
   1   0  -8  23.678   0.736
   1   0  -6  88.986   2.673
   1   0  -4  29.620   0.895
   1   0  -2  69.623   2.090
   1   0   0  74.692   2.241
   1   0   2  55.607   1.670
   1   0   4 125.878   3.778
   1   0   6  20.649   0.638
   1   0   8  13.896   0.466
   1   0  10  29.062   0.902
   1   0  12   6.961   0.385
   2   0 -12  10.616   0.423
   2   0 -10  52.309   1.585
   2   0  -8  34.493   1.052
   2   0  -6  85.279   2.562
   2   0  -4 117.016   3.512
   2   0  -2  57.663   1.732
   2   0   0   5.513   0.192
   2   0   2  38.313   1.153
   2   0   4  95.980   2.882
   2   0   6  12.538   0.412
   2   0   8  19.957   0.632
   2   0  10  49.367   1.498
   2   0  12   9.461   0.389
   3   0 -12   0.000   8.136
   3   0 -10  40.331   1.231
   3   0  -8   6.107   0.356
   3   0  -6  52.117   1.570
   3   0  -4  96.971   2.911
   3   0  -2  88.861   2.667
   3   0   0  94.439   2.835
   3   0   2  51.194   1.539
   3   0   4  83.709   2.514
   3   0   6  20.505   0.637
   3   0   8  54.218   1.638
   3   0  10  34.027   1.045
   3   0  12  12.365   0.442
   4   0 -12   4.142   0.466
   4   0 -10   4.032   0.485
   4   0  -8  12.756   0.444
   4   0  -6  50.248   1.515
   4   0  -4  10.976   0.360
   4   0  -2  51.554   1.550
   4   0   0 135.416   4.064
   4   0   2  36.232   1.092
   4   0   4  49.280   1.484
   4   0   6  11.553   0.400
   4   0   8  22.517   0.709
   4   0  10  11.069   0.433
   4   0  12  20.770   0.654
   5   0 -12   4.888   0.411
   5   0 -10  24.364   0.767
   5   0  -8  72.551   2.185
   5   0  -6  16.376   0.523
   5   0  -4  53.275   1.604
   5   0  -2  54.781   1.648
   5   0   0  66.895   2.010
   5   0   2  27.113   0.823
   5   0   4  62.275   1.874
   5   0   6  48.721   1.472
   5   0   8   9.934   0.402
   5   0  10   5.764   0.400
   5   0  12   4.315   0.350
   6   0 -12  17.063   0.554
   6   0 -10  35.108   1.077
   6   0  -8  44.117   1.339
   6   0  -6  80.737   2.428
   6   0  -4 101.132   3.038
   6   0  -2  59.108   1.778
   6   0   0  52.129   1.570
   6   0   2  22.411   0.687
   6   0   4  68.770   2.069
   6   0   6   4.328   0.466
   6   0   8  22.110   0.701
   6   0  10  22.074   0.700
   7   0 -12   3.990   0.398
   7   0 -10  11.602   0.428
   7   0  -8  39.720   1.210
   7   0  -6  54.772   1.653
   7   0  -4  83.397   2.507
   7   0  -2  52.065   1.569
   7   0   0  58.082   1.749
   7   0   2  28.660   0.874
   7   0   4  10.881   0.391
   7   0   6  28.863   0.890
   7   0   8  40.297   1.229
   7   0  10   7.542   0.364
   8   0 -12   2.318   0.459
   8   0 -10  37.303   1.139
   8   0  -8   9.215   0.406
   8   0  -6  43.302   1.314
   8   0  -4  12.063   0.421
   8   0  -2  38.526   1.168
   8   0   0  32.940   1.003
   8   0   2  18.605   0.589
   8   0   4  29.760   0.914
   8   0   6  27.652   0.858
   8   0   8   2.289   0.822
   8   0  10   6.708   0.324
   9   0 -10  40.634   1.236
   9   0  -8  35.640   1.091
   9   0  -6  23.004   0.723
   9   0  -4  27.742   0.855
   9   0  -2  42.422   1.286
   9   0   0  43.109   1.307
   9   0   2  44.131   1.338
   9   0   4  61.596   1.859
   9   0   6  31.654   0.975
   9   0   8  12.950   0.461
  10   0 -10  20.071   0.634
  10   0  -8   4.507   0.396
  10   0  -6  47.020   1.427
  10   0  -4   9.959   0.404
  10   0  -2  29.518   0.908
  10   0   0   3.889   0.477
  10   0   2   5.695   0.417
  10   0   4  25.367   0.792
  10   0   6   7.197   0.388
  10   0   8  29.995   0.922
  11   0 -10   7.789   0.317
  11   0  -8  19.287   0.618
  11   0  -6  38.849   1.186
  11   0  -4  32.071   0.987
  11   0  -2  33.297   1.022
  11   0   0  35.106   1.076
  11   0   2   1.743   1.031
  11   0   4   0.000   8.620
  11   0   6   4.534   0.390
  11   0   8  17.615   0.561
  12   0  -8   2.784   0.525
  12   0  -6  17.749   0.580
  12   0  -4   1.156   1.479
  12   0  -2  42.955   1.307
  12   0   0  29.620   0.917
  12   0   2  12.930   0.467
  12   0   4  17.849   0.578
  12   0   6   3.792   0.403
  13   0  -6   8.561   0.354
  13   0  -4   7.769   0.377
  13   0  -2   6.790   0.380
  13   0   0   1.350   1.266
  13   0   2  25.139   0.786
  13   0   4  11.835   0.415
  14   0  -4   7.576   0.336
  14   0  -2   7.783   0.351
  14   0   0   3.661   0.412
  14   0   2   3.514   0.396
   0   1  13   2.453   0.440
   0   1  12  19.560   0.447
   0   1  11  15.575   0.377
   0   1  10  20.219   0.461
   0   1   9  30.577   0.666
   0   1   8  49.921   1.067
   0   1   7  20.100   0.444
   0   1   6  33.144   0.711
   0   1   5  30.785   0.659
   0   1   4  57.356   1.219
   0   1   3  56.426   1.199
   0   1   2  77.024   1.635
   0   1   1  44.184   0.939
   1   1 -13   7.564   0.382
   1   1 -12  24.417   0.768
   1   1 -11   9.235   0.406
   1   1 -10  29.676   0.920
   1   1  -9  15.183   0.514
   1   1  -8  31.364   0.960
   1   1  -7  14.128   0.461
   1   1  -6  38.639   1.168
   1   1  -5  66.891   2.010
   1   1  -4   7.053   0.256
   1   1  -3  25.870   0.782
   1   1  -2  32.758   0.986
   1   1  -1  38.083   1.144
   1   1   0  44.895   1.348
   1   1   1  28.808   0.868
   1   1   2 136.455   4.095
   1   1   3  27.047   0.818
   1   1   4  48.253   1.452
   1   1   5  11.064   0.366
   1   1   6  65.023   1.956
   1   1   7   6.152   0.336
   1   1   8  35.259   1.075
   1   1   9  10.816   0.416
   1   1  10   5.973   0.449
   1   1  11   7.526   0.414
   1   1  12   6.529   0.371
   1   1  13   0.000   7.536
   2   1 -13  18.347   0.590
   2   1 -12  20.610   0.663
   2   1 -11  10.370   0.420
   2   1 -10  18.402   0.604
   2   1  -9  12.066   0.444
   2   1  -8  59.536   1.796
   2   1  -7  33.387   1.015
   2   1  -6  75.411   2.267
   2   1  -5  28.612   0.868
   2   1  -4  25.829   0.783
   2   1  -3   9.172   0.299
   2   1  -2  52.045   1.564
   2   1  -1  11.250   0.349
   2   1   0  21.917   0.662
   2   1   1 161.720   4.852
   2   1   2  88.207   2.648
   2   1   3  30.270   0.915
   2   1   4  27.872   0.845
   2   1   5  24.761   0.756
   2   1   6  53.920   1.625
   2   1   7   0.000   8.308
   2   1   8  33.876   1.035
   2   1   9  32.598   1.002
   2   1  10   0.564   3.559
   2   1  11  15.295   0.523
   2   1  12   7.855   0.373
   2   1  13   7.610   0.325
   3   1 -13   9.085   0.371
   3   1 -12  13.559   0.478
   3   1 -11   6.766   0.390
   3   1 -10   4.852   0.480
   3   1  -9  55.251   1.670
   3   1  -8  47.360   1.433
   3   1  -7   4.726   0.346
   3   1  -6  18.747   0.584
   3   1  -5  52.470   1.580
   3   1  -4 102.208   3.068
   3   1  -3  15.165   0.469
   3   1  -2 131.704   3.952
   3   1  -1  13.081   0.405
   3   1   0  65.006   1.952
   3   1   1  27.126   0.822
   3   1   2  68.562   2.060
   3   1   3  27.677   0.839
   3   1   4  26.842   0.816
   3   1   5  78.962   2.373
   3   1   6  39.825   1.206
   3   1   7   4.869   0.366
   3   1   8  20.288   0.645
   3   1   9   0.000   9.221
   3   1  10  24.085   0.761
   3   1  11   5.333   0.428
   3   1  12  21.440   0.678
   4   1 -13  10.532   0.389
   4   1 -12  22.128   0.700
   4   1 -11  16.777   0.559
   4   1 -10  20.477   0.658
   4   1  -9  43.789   1.330
   4   1  -8  27.097   0.837
   4   1  -7  17.412   0.556
   4   1  -6  10.763   0.373
   4   1  -5  72.807   2.189
   4   1  -4  84.484   2.538
   4   1  -3  31.494   0.952
   4   1  -2  74.250   2.230
   4   1  -1   4.061   0.255
   4   1   0   6.944   0.268
   4   1   1  15.582   0.487
   4   1   2  93.438   2.806
   4   1   3  57.512   1.730
   4   1   4  26.171   0.798
   4   1   5  46.520   1.404
   4   1   6  24.104   0.745
   4   1   7  13.793   0.468
   4   1   8   6.987   0.384
   4   1   9  10.977   0.430
   4   1  10  24.413   0.770
   4   1  11  12.246   0.443
   4   1  12  14.326   0.478
   5   1 -13   7.016   0.320
   5   1 -12  28.346   0.877
   5   1 -11   5.943   0.406
   5   1 -10   5.582   0.425
   5   1  -9   0.539   3.355
   5   1  -8  55.007   1.662
   5   1  -7  18.533   0.589
   5   1  -6  52.670   1.588
   5   1  -5  70.654   2.125
   5   1  -4   6.696   0.287
   5   1  -3  25.847   0.786
   5   1  -2  33.495   1.012
   5   1  -1  99.946   3.001
   5   1   0   2.344   0.438
   5   1   1  25.390   0.774
   5   1   2  87.642   2.633
   5   1   3  13.981   0.450
   5   1   4   7.423   0.318
   5   1   5   9.602   0.359
   5   1   6  59.009   1.780
   5   1   7  20.647   0.655
   5   1   8  19.798   0.637
   5   1   9  18.762   0.612
   5   1  10   0.583   3.179
   5   1  11  13.495   0.467
   5   1  12   1.793   0.640
   6   1 -12  14.863   0.497
   6   1 -11  15.831   0.530
   6   1 -10  10.614   0.413
   6   1  -9   3.045   0.670
   6   1  -8  58.707   1.773
   6   1  -7  23.450   0.731
   6   1  -6  50.573   1.527
   6   1  -5  14.426   0.468
   6   1  -4  39.073   1.182
   6   1  -3  23.599   0.723
   6   1  -2  47.419   1.429
   6   1  -1   4.992   0.284
   6   1   0  32.090   0.972
   6   1   1  59.014   1.776
   6   1   2  55.915   1.685
   6   1   3  27.146   0.831
   6   1   4  11.323   0.399
   6   1   5  23.048   0.717
   6   1   6  61.203   1.846
   6   1   7   4.719   0.476
   6   1   8  17.634   0.580
   6   1   9  15.703   0.532
   6   1  10   2.189   0.700
   6   1  11   4.071   0.405
   7   1 -12  14.793   0.491
   7   1 -11  24.080   0.754
   7   1 -10   4.044   0.494
   7   1  -9  21.329   0.680
   7   1  -8  26.757   0.832
   7   1  -7   4.092   0.503
   7   1  -6   5.505   0.367
   7   1  -5  11.905   0.414
   7   1  -4  50.808   1.533
   7   1  -3  10.359   0.367
   7   1  -2  48.900   1.474
   7   1  -1  30.517   0.927
   7   1   0  28.190   0.859
   7   1   1   3.742   0.403
   7   1   2  42.505   1.287
   7   1   3  51.457   1.554
   7   1   4   1.925   0.859
   7   1   5  41.053   1.247
   7   1   6  27.904   0.864
   7   1   7   3.306   0.621
   7   1   8   0.717   2.999
   7   1   9   3.350   0.565
   7   1  10  13.984   0.477
   7   1  11   0.000   7.341
   8   1 -12  22.952   0.712
   8   1 -11  14.506   0.486
   8   1 -10   9.000   0.394
   8   1  -9   2.608   0.644
   8   1  -8  12.807   0.459
   8   1  -7   3.496   0.573
   8   1  -6   1.346   1.314
   8   1  -5  13.921   0.469
   8   1  -4  50.484   1.525
   8   1  -3  15.864   0.512
   8   1  -2  47.709   1.441
   8   1  -1  23.552   0.727
   8   1   0  23.932   0.738
   8   1   1  18.102   0.575
   8   1   2  53.846   1.627
   8   1   3  36.743   1.119
   8   1   4  15.350   0.515
   8   1   5  18.302   0.594
   8   1   6   3.960   0.531
   8   1   7  33.843   1.040
   8   1   8   3.378   0.569
   8   1   9   1.888   0.796
   8   1  10   9.866   0.369
   9   1 -11   2.421   0.546
   9   1 -10   6.241   0.355
   9   1  -9   7.463   0.380
   9   1  -8  30.908   0.953
   9   1  -7  37.161   1.135
   9   1  -6  13.091   0.463
   9   1  -5  25.772   0.801
   9   1  -4  26.562   0.821
   9   1  -3   9.904   0.394
   9   1  -2  17.986   0.576
   9   1  -1  32.103   0.981
   9   1   0  26.358   0.813
   9   1   1   5.537   0.405
   9   1   2  43.779   1.330
   9   1   3  18.413   0.598
   9   1   4   0.000  10.167
   9   1   5   3.374   0.626
   9   1   6  23.300   0.736
   9   1   7  18.126   0.594
   9   1   8  10.130   0.396
   9   1   9   7.237   0.337
  10   1 -10  16.553   0.536
  10   1  -9  11.941   0.431
  10   1  -8  30.085   0.929
  10   1  -7   5.725   0.410
  10   1  -6  23.738   0.746
  10   1  -5  17.900   0.583
  10   1  -4  15.441   0.519
  10   1  -3  24.900   0.777
  10   1  -2  30.086   0.925
  10   1  -1  27.000   0.835
  10   1   0  11.675   0.429
  10   1   1   1.234   1.608
  10   1   2   7.471   0.435
  10   1   3   6.346   0.419
  10   1   4  22.527   0.714
  10   1   5   4.332   0.492
  10   1   6  27.113   0.844
  10   1   7  12.012   0.443
  10   1   8   2.707   0.577
  10   1   9   2.252   0.496
  11   1 -10   2.894   0.427
  11   1  -9  11.204   0.400
  11   1  -8  19.856   0.634
  11   1  -7   4.245   0.445
  11   1  -6   4.092   0.504
  11   1  -5   8.201   0.394
  11   1  -4  28.951   0.896
  11   1  -3   0.000   9.718
  11   1  -2  38.162   1.165
  11   1  -1  10.077   0.411
  11   1   0  13.478   0.472
  11   1   1   3.317   0.616
  11   1   2   9.073   0.411
  11   1   3  17.893   0.593
  11   1   4   4.111   0.505
  11   1   5  13.338   0.469
  11   1   6   7.111   0.362
  11   1   7   7.264   0.339
  11   1   8   0.701   1.510
  12   1  -9   2.962   0.399
  12   1  -8  10.599   0.389
  12   1  -7   6.150   0.359
  12   1  -6   5.125   0.396
  12   1  -5  22.383   0.707
  12   1  -4  19.446   0.628
  12   1  -3  10.963   0.422
  12   1  -2  11.828   0.444
  12   1  -1   4.754   0.480
  12   1   0  27.684   0.859
  12   1   1   0.000   9.394
  12   1   2  27.128   0.845
  12   1   3   6.268   0.418
  12   1   4   3.348   0.555
  12   1   5   1.945   0.746
  12   1   6   2.274   0.600
  13   1  -7  14.447   0.476
  13   1  -6   5.189   0.353
  13   1  -5   8.197   0.356
  13   1  -4  10.147   0.397
  13   1  -3   9.652   0.391
  13   1  -2   1.495   1.135
  13   1  -1  26.290   0.818
  13   1   0  19.250   0.618
  13   1   1   3.114   0.578
  13   1   2  14.342   0.492
  13   1   3   1.710   0.888
  13   1   4   6.601   0.323
  13   1   5   1.085   1.024
  14   1  -5   2.125   0.563
  14   1  -4  13.137   0.447
  14   1  -3  12.553   0.430
  14   1  -2  11.784   0.418
  14   1  -1  19.537   0.621
  14   1   0   1.027   1.361
  14   1   1   1.194   1.163
  14   1   2   3.233   0.434
  14   1   3   8.008   0.335
   0   2  13   9.305   0.257
   0   2  12  10.068   0.285
   0   2  11  14.946   0.365
   0   2  10  24.059   0.537
   0   2   9  41.883   0.901
   0   2   8   8.725   0.271
   0   2   7  63.140   1.345
   0   2   6  51.786   1.104
   0   2   5  32.906   0.705
   0   2   4  50.924   1.084
   0   2   3  40.382   0.860
   0   2   2  76.758   1.630
   0   2   1   3.472   0.152
   0   2   0  69.133   2.076
   1   2 -13   1.884   0.734
   1   2 -12   3.084   0.602
   1   2 -11   5.300   0.434
   1   2 -10   6.364   0.409
   1   2  -9  28.009   0.868
   1   2  -8  24.427   0.759
   1   2  -7  24.559   0.757
   1   2  -6   5.858   0.300
   1   2  -5  12.789   0.410
   1   2  -4  35.034   1.058
   1   2  -3 123.977   3.721
   1   2  -2  46.402   1.395
   1   2  -1 161.695   4.852
   1   2   0  68.183   2.047
   1   2   1  20.281   0.617
   1   2   2  24.365   0.740
   1   2   3  68.912   2.071
   1   2   4   8.570   0.308
   1   2   5  24.085   0.738
   1   2   6  12.400   0.419
   1   2   7  47.439   1.435
   1   2   8  18.842   0.605
   1   2   9   7.581   0.392
   1   2  10   5.593   0.455
   1   2  11  38.282   1.170
   1   2  12   6.946   0.359
   1   2  13  19.354   0.611
   2   2 -13  14.146   0.479
   2   2 -12   0.000   7.833
   2   2 -11  22.892   0.727
   2   2 -10   2.814   0.674
   2   2  -9  12.865   0.456
   2   2  -8  12.365   0.436
   2   2  -7  44.179   1.336
   2   2  -6  11.231   0.386
   2   2  -5  38.094   1.151
   2   2  -4  81.541   2.449
   2   2  -3  88.724   2.664
   2   2  -2  49.536   1.489
   2   2  -1  71.542   2.148
   2   2   0  70.711   2.123
   2   2   1 151.500   4.546
   2   2   2  63.424   1.906
   2   2   3  61.163   1.839
   2   2   4  13.127   0.424
   2   2   5   5.494   0.308
   2   2   6  17.087   0.545
   2   2   7  19.773   0.625
   2   2   8  34.047   1.042
   2   2   9   6.895   0.397
   2   2  10  13.596   0.482
   2   2  11  27.091   0.843
   2   2  12   0.000   8.313
   2   2  13   5.634   0.311
   3   2 -13  21.061   0.664
   3   2 -12   3.566   0.475
   3   2 -11  14.459   0.499
   3   2 -10  17.533   0.581
   3   2  -9   2.024   0.941
   3   2  -8  33.618   1.028
   3   2  -7  58.314   1.758
   3   2  -6  63.130   1.900
   3   2  -5  20.183   0.623
   3   2  -4  96.391   2.894
   3   2  -3  16.867   0.521
   3   2  -2  16.275   0.502
   3   2  -1  12.403   0.391
   3   2   0  95.047   2.853
   3   2   1 112.468   3.376
   3   2   2  62.645   1.884
   3   2   3  42.055   1.269
   3   2   4  58.914   1.774
   3   2   5  44.568   1.347
   3   2   6  21.192   0.663
   3   2   7  28.421   0.875
   3   2   8  12.153   0.439
   3   2   9  20.403   0.655
   3   2  10  18.738   0.611
   3   2  11   3.247   0.548
   3   2  12   4.771   0.350
   4   2 -13  11.622   0.410
   4   2 -12   2.170   0.781
   4   2 -11  10.689   0.417
   4   2 -10  38.844   1.187
   4   2  -9  21.895   0.694
   4   2  -8  16.297   0.533
   4   2  -7  82.424   2.479
   4   2  -6   7.432   0.324
   4   2  -5  28.345   0.863
   4   2  -4  24.291   0.742
   4   2  -3  68.330   2.054
   4   2  -2  68.546   2.060
   4   2  -1  14.879   0.464
   4   2   0  31.861   0.963
   4   2   1  36.002   1.087
   4   2   2  20.682   0.637
   4   2   3  45.266   1.366
   4   2   4  63.223   1.903
   4   2   5  42.966   1.300
   4   2   6  10.756   0.399
   4   2   7  46.133   1.398
   4   2   8   4.930   0.467
   4   2   9  23.269   0.736
   4   2  10   3.370   0.569
   4   2  11  12.226   0.436
   4   2  12   0.991   1.305
   5   2 -12   5.400   0.374
   5   2 -11   3.081   0.602
   5   2 -10  23.044   0.728
   5   2  -9  33.453   1.027
   5   2  -8   8.890   0.380
   5   2  -7  29.365   0.901
   5   2  -6  13.903   0.459
   5   2  -5  27.838   0.850
   5   2  -4   6.576   0.285
   5   2  -3 106.746   3.205
   5   2  -2  25.944   0.789
   5   2  -1  24.151   0.736
   5   2   0  68.078   2.046
   5   2   1  14.824   0.470
   5   2   2  43.697   1.319
   5   2   3  27.522   0.841
   5   2   4  23.042   0.713
   5   2   5  27.548   0.847
   5   2   6  10.769   0.406
   5   2   7  20.245   0.647
   5   2   8  10.578   0.420
   5   2   9  10.441   0.423
   5   2  10   8.096   0.386
   5   2  11  20.479   0.650
   5   2  12   4.765   0.309
   6   2 -12   3.501   0.428
   6   2 -11  18.038   0.587
   6   2 -10  21.567   0.686
   6   2  -9  14.532   0.500
   6   2  -8  20.426   0.651
   6   2  -7   5.547   0.420
   6   2  -6  40.581   1.231
   6   2  -5  29.588   0.904
   6   2  -4  36.193   1.097
   6   2  -3  79.057   2.376
   6   2  -2   7.526   0.303
   6   2  -1  24.568   0.751
   6   2   0  55.553   1.673
   6   2   1  52.824   1.592
   6   2   2  16.238   0.521
   6   2   3  43.254   1.309
   6   2   4  30.170   0.924
   6   2   5  16.185   0.533
   6   2   6  13.838   0.482
   6   2   7   5.819   0.421
   6   2   8  31.755   0.979
   6   2   9   9.489   0.403
   6   2  10   9.682   0.390
   6   2  11   9.972   0.375
   7   2 -12   2.322   0.593
   7   2 -11  14.808   0.497
   7   2 -10  10.120   0.417
   7   2  -9  10.552   0.412
   7   2  -8  17.435   0.573
   7   2  -7  58.277   1.760
   7   2  -6  48.088   1.455
   7   2  -5  10.252   0.381
   7   2  -4   7.835   0.347
   7   2  -3  26.663   0.817
   7   2  -2  19.561   0.610
   7   2  -1   5.372   0.325
   7   2   0  12.110   0.412
   7   2   1  49.235   1.486
   7   2   2  35.979   1.095
   7   2   3  44.002   1.333
   7   2   4  16.089   0.531
   7   2   5   7.868   0.397
   7   2   6   1.443   1.417
   7   2   7  36.456   1.116
   7   2   8  10.783   0.420
   7   2   9  10.143   0.398
   7   2  10   8.859   0.358
   7   2  11   2.024   0.537
   8   2 -11   5.266   0.377
   8   2 -10   7.042   0.370
   8   2  -9  32.260   0.992
   8   2  -8  18.071   0.590
   8   2  -7  60.960   1.841
   8   2  -6   1.368   1.335
   8   2  -5   3.051   0.612
   8   2  -4  29.821   0.914
   8   2  -3  61.048   1.840
   8   2  -2   9.112   0.365
   8   2  -1   5.227   0.379
   8   2   0  37.509   1.139
   8   2   1  15.333   0.505
   8   2   2  12.575   0.444
   8   2   3   3.668   0.537
   8   2   4  20.444   0.654
   8   2   5  38.240   1.167
   8   2   6   2.459   0.826
   8   2   7  36.946   1.131
   8   2   8  11.677   0.433
   8   2   9   0.000   7.690
   8   2  10   1.492   0.775
   9   2 -11   7.900   0.333
   9   2 -10  15.295   0.508
   9   2  -9  22.556   0.712
   9   2  -8   3.713   0.543
   9   2  -7  11.591   0.435
   9   2  -6  25.370   0.792
   9   2  -5  24.798   0.773
   9   2  -4  12.349   0.440
   9   2  -3  60.725   1.832
   9   2  -2  21.744   0.682
   9   2  -1   5.204   0.408
   9   2   0  15.350   0.510
   9   2   1   7.632   0.394
   9   2   2   3.598   0.584
   9   2   3  11.613   0.438
   9   2   4  22.691   0.719
   9   2   5   5.275   0.479
   9   2   6   3.478   0.581
   9   2   7  11.638   0.433
   9   2   8   4.862   0.391
   9   2   9  11.808   0.413
  10   2 -10  13.748   0.461
  10   2  -9   7.685   0.348
  10   2  -8   0.522   3.202
  10   2  -7   2.583   0.713
  10   2  -6  11.370   0.426
  10   2  -5  18.299   0.596
  10   2  -4  12.496   0.449
  10   2  -3  41.766   1.270
  10   2  -2  16.404   0.543
  10   2  -1   5.061   0.441
  10   2   0  14.094   0.487
  10   2   1  47.264   1.433
  10   2   2  22.497   0.715
  10   2   3  28.934   0.898
  10   2   4   8.416   0.413
  10   2   5   1.733   1.036
  10   2   6   6.788   0.388
  10   2   7   5.177   0.389
  10   2   8   4.555   0.356
  11   2  -9  17.776   0.569
  11   2  -8   5.726   0.349
  11   2  -7  21.216   0.674
  11   2  -6   8.593   0.385
  11   2  -5  14.936   0.511
  11   2  -4   0.000   9.375
  11   2  -3   7.026   0.402
  11   2  -2   1.894   1.049
  11   2  -1  24.432   0.767
  11   2   0  19.076   0.617
  11   2   1  31.873   0.982
  11   2   2  12.277   0.457
  11   2   3   6.630   0.419
  11   2   4  11.745   0.438
  11   2   5   8.824   0.386
  11   2   6   0.487   2.991
  11   2   7  13.874   0.463
  12   2  -8   0.932   1.216
  12   2  -7  18.712   0.599
  12   2  -6  18.373   0.594
  12   2  -5   5.896   0.389
  12   2  -4   6.842   0.383
  12   2  -3  12.136   0.446
  12   2  -2   6.074   0.400
  12   2  -1   5.542   0.416
  12   2   0  14.108   0.492
  12   2   1   0.000   9.033
  12   2   2   2.890   0.653
  12   2   3   7.849   0.378
  12   2   4   6.034   0.363
  12   2   5  13.664   0.464
  12   2   6   4.097   0.374
  13   2  -7   0.727   1.519
  13   2  -6  12.261   0.424
  13   2  -5  19.547   0.621
  13   2  -4   9.922   0.388
  13   2  -3  24.251   0.759
  13   2  -2   7.151   0.363
  13   2  -1  11.923   0.433
  13   2   0   1.983   0.767
  13   2   1   6.198   0.373
  13   2   2   0.857   1.818
  13   2   3   1.965   0.706
  13   2   4  10.854   0.394
  14   2  -5  11.116   0.388
  14   2  -4   8.839   0.348
  14   2  -3   4.257   0.366
  14   2  -2  11.464   0.405
  14   2  -1   7.866   0.341
  14   2   0   7.846   0.336
  14   2   1  19.322   0.611
  14   2   2   6.834   0.322
   0   3  13   1.898   0.602
   0   3  12   2.724   0.452
   0   3  11  13.038   0.332
   0   3  10  13.466   0.341
   0   3   9  42.889   0.923
   0   3   8   6.571   0.262
   0   3   7  32.446   0.701
   0   3   6  48.482   1.035
   0   3   5  86.681   1.842
   0   3   4   9.806   0.239
   0   3   3  66.773   1.419
   0   3   2  26.372   0.566
   0   3   1  75.676   1.607
   1   3 -13  11.615   0.411
   1   3 -12   1.475   1.041
   1   3 -11   7.007   0.404
   1   3 -10  18.257   0.599
   1   3  -9  44.163   1.342
   1   3  -8   5.491   0.406
   1   3  -7  48.711   1.472
   1   3  -6  18.119   0.570
   1   3  -5 108.568   3.260
   1   3  -4  15.158   0.476
   1   3  -3  31.192   0.943
   1   3  -2  14.490   0.451
   1   3  -1  54.021   1.624
   1   3   0  20.656   0.630
   1   3   1  38.212   1.152
   1   3   2  11.387   0.374
   1   3   3   9.101   0.321
   1   3   4  23.516   0.721
   1   3   5  57.311   1.727
   1   3   6  14.538   0.477
   1   3   7   1.605   1.010
   1   3   8   8.435   0.382
   1   3   9  62.804   1.896
   1   3  10  12.343   0.456
   1   3  11  15.623   0.524
   1   3  12   6.765   0.355
   2   3 -13  13.408   0.452
   2   3 -12   7.812   0.376
   2   3 -11   8.972   0.402
   2   3 -10  10.231   0.424
   2   3  -9  27.548   0.855
   2   3  -8  28.995   0.893
   2   3  -7   4.558   0.394
   2   3  -6  14.319   0.465
   2   3  -5  69.598   2.093
   2   3  -4  16.636   0.519
   2   3  -3  26.742   0.812
   2   3  -2  32.121   0.971
   2   3  -1 134.918   4.049
   2   3   0  13.417   0.423
   2   3   1  58.472   1.758
   2   3   2  22.986   0.703
   2   3   3  49.803   1.500
   2   3   4  29.101   0.886
   2   3   5  64.491   1.941
   2   3   6  22.812   0.709
   2   3   7   7.803   0.373
   2   3   8  10.453   0.407
   2   3   9  10.587   0.423
   2   3  10  18.784   0.612
   2   3  11   6.052   0.363
   2   3  12   1.357   1.009
   3   3 -13   5.369   0.349
   3   3 -12   6.935   0.364
   3   3 -11  20.998   0.672
   3   3 -10  15.100   0.519
   3   3  -9  47.781   1.450
   3   3  -8   4.558   0.425
   3   3  -7  12.972   0.443
   3   3  -6   7.649   0.323
   3   3  -5  20.021   0.621
   3   3  -4  16.084   0.504
   3   3  -3  25.153   0.766
   3   3  -2  10.049   0.334
   3   3  -1  92.234   2.770
   3   3   0  62.536   1.880
   3   3   1  82.553   2.480
   3   3   2  42.378   1.279
   3   3   3  61.773   1.859
   3   3   4  13.004   0.429
   3   3   5  56.968   1.717
   3   3   6   6.245   0.343
   3   3   7  10.677   0.407
   3   3   8   5.661   0.405
   3   3   9  16.893   0.562
   3   3  10   2.141   0.828
   3   3  11   5.766   0.379
   3   3  12   4.066   0.363
   4   3 -12   8.958   0.366
   4   3 -11  31.043   0.957
   4   3 -10  14.705   0.509
   4   3  -9  18.456   0.602
   4   3  -8   8.240   0.376
   4   3  -7  37.371   1.136
   4   3  -6  16.148   0.520
   4   3  -5  84.647   2.544
   4   3  -4  30.515   0.927
   4   3  -3  64.263   1.932
   4   3  -2  21.997   0.673
   4   3  -1  25.713   0.783
   4   3   0   8.398   0.304
   4   3   1  53.309   1.605
   4   3   2  43.154   1.303
   4   3   3  28.963   0.883
   4   3   4  36.306   1.102
   4   3   5  44.810   1.356
   4   3   6  35.620   1.086
   4   3   7  30.825   0.948
   4   3   8   1.388   1.308
   4   3   9  36.291   1.111
   4   3  10   2.316   0.704
   4   3  11  14.305   0.484
   4   3  12   2.651   0.438
   5   3 -12   3.268   0.484
   5   3 -11  10.342   0.405
   5   3 -10   5.219   0.439
   5   3  -9  18.980   0.616
   5   3  -8   0.913   1.946
   5   3  -7  44.893   1.360
   5   3  -6  14.258   0.471
   5   3  -5  75.672   2.276
   5   3  -4  11.366   0.386
   5   3  -3  35.210   1.066
   5   3  -2  37.020   1.119
   5   3  -1  29.745   0.904
   5   3   0   5.368   0.293
   5   3   1  48.423   1.460
   5   3   2  55.270   1.666
   5   3   3  45.487   1.375
   5   3   4  15.673   0.510
   5   3   5  30.511   0.935
   5   3   6  24.234   0.756
   5   3   7  27.253   0.846
   5   3   8   1.601   1.208
   5   3   9  30.278   0.935
   5   3  10   6.203   0.378
   5   3  11   2.195   0.602
   6   3 -12   9.665   0.364
   6   3 -11  14.247   0.484
   6   3 -10  12.121   0.443
   6   3  -9  46.327   1.407
   6   3  -8   6.576   0.387
   6   3  -7   3.011   0.632
   6   3  -6   2.436   0.701
   6   3  -5  29.872   0.914
   6   3  -4   7.164   0.325
   6   3  -3  14.386   0.467
   6   3  -2   4.273   0.332
   6   3  -1  81.742   2.457
   6   3   0   2.142   0.624
   6   3   1  30.593   0.932
   6   3   2  23.374   0.724
   6   3   3  30.990   0.947
   6   3   4  22.221   0.695
   6   3   5  43.486   1.319
   6   3   6  23.859   0.748
   6   3   7  10.294   0.415
   6   3   8  13.194   0.467
   6   3   9   3.388   0.506
   6   3  10   9.337   0.381
   6   3  11   7.379   0.316
   7   3 -12   4.210   0.349
   7   3 -11  22.566   0.707
   7   3 -10  15.763   0.529
   7   3  -9  36.388   1.113
   7   3  -8   3.328   0.562
   7   3  -7   4.619   0.464
   7   3  -6   9.788   0.393
   7   3  -5  38.254   1.163
   7   3  -4  18.968   0.601
   7   3  -3  15.908   0.513
   7   3  -2  12.104   0.416
   7   3  -1  59.286   1.786
   7   3   0   4.297   0.396
   7   3   1  33.986   1.035
   7   3   2  26.634   0.822
   7   3   3  46.984   1.422
   7   3   4   2.474   0.744
   7   3   5  35.298   1.079
   7   3   6   2.270   0.815
   7   3   7   1.607   1.199
   7   3   8  11.360   0.438
   7   3   9   8.435   0.372
   7   3  10   0.793   1.615
   8   3 -11  25.021   0.775
   8   3 -10   6.439   0.352
   8   3  -9  20.848   0.664
   8   3  -8  15.231   0.515
   8   3  -7  39.667   1.209
   8   3  -6  21.404   0.678
   8   3  -5  56.593   1.709
   8   3  -4  10.335   0.394
   8   3  -3   0.971   1.790
   8   3  -2  14.270   0.479
   8   3  -1  28.691   0.881
   8   3   0  10.883   0.404
   8   3   1  13.097   0.452
   8   3   2   2.520   0.807
   8   3   3  22.802   0.717
   8   3   4   4.436   0.471
   8   3   5  21.435   0.683
   8   3   6  11.638   0.438
   8   3   7   0.000   9.157
   8   3   8   0.909   1.834
   8   3   9  19.959   0.632
   8   3  10   4.091   0.322
   9   3 -10   6.830   0.337
   9   3  -9   0.503   3.134
   9   3  -8   7.514   0.377
   9   3  -7  14.068   0.488
   9   3  -6   4.206   0.477
   9   3  -5  49.858   1.510
   9   3  -4  24.910   0.776
   9   3  -3  10.127   0.396
   9   3  -2  37.311   1.137
   9   3  -1  51.034   1.543
   9   3   0   6.586   0.388
   9   3   1  33.333   1.022
   9   3   2   5.063   0.488
   9   3   3  22.656   0.717
   9   3   4   2.631   0.727
   9   3   5   3.509   0.525
   9   3   6   0.000   9.292
   9   3   7  13.445   0.473
   9   3   8   4.035   0.399
   9   3   9   7.565   0.321
  10   3 -10  11.814   0.406
  10   3  -9   9.776   0.376
  10   3  -8   0.000   7.830
  10   3  -7  19.055   0.614
  10   3  -6   9.770   0.407
  10   3  -5  10.835   0.422
  10   3  -4  15.487   0.522
  10   3  -3   8.563   0.387
  10   3  -2   7.822   0.403
  10   3  -1  52.768   1.597
  10   3   0   3.862   0.518
  10   3   1  26.790   0.833
  10   3   2  10.512   0.424
  10   3   3  14.411   0.504
  10   3   4   5.062   0.452
  10   3   5  18.916   0.615
  10   3   6   6.576   0.364
  10   3   7   8.071   0.350
  10   3   8   2.024   0.557
  11   3  -9  14.815   0.483
  11   3  -8   6.648   0.337
  11   3  -7   7.910   0.361
  11   3  -6  12.697   0.452
  11   3  -5  24.033   0.754
  11   3  -4   8.262   0.385
  11   3  -3   7.125   0.381
  11   3  -2  25.173   0.787
  11   3  -1  20.897   0.667
  11   3   0   3.574   0.587
  11   3   1  10.322   0.423
  11   3   2  12.756   0.469
  11   3   3  36.849   1.128
  11   3   4   1.336   1.264
  11   3   5  13.156   0.459
  11   3   6   6.036   0.342
  11   3   7   5.564   0.315
  12   3  -8   5.295   0.318
  12   3  -7  17.435   0.559
  12   3  -6  11.953   0.424
  12   3  -5  22.575   0.710
  12   3  -4   4.476   0.413
  12   3  -3   1.796   0.937
  12   3  -2   0.000   8.407
  12   3  -1  14.286   0.489
  12   3   0   6.252   0.391
  12   3   1  10.062   0.404
  12   3   2   0.000   8.569
  12   3   3  18.006   0.583
  12   3   4   3.077   0.510
  12   3   5   3.270   0.438
  12   3   6  10.741   0.377
  13   3  -6   3.379   0.385
  13   3  -5  15.814   0.516
  13   3  -4   6.850   0.342
  13   3  -3  17.274   0.561
  13   3  -2  11.011   0.404
  13   3  -1  20.703   0.656
  13   3   0   2.437   0.647
  13   3   1   8.076   0.356
  13   3   2   3.717   0.422
  13   3   3   1.858   0.667
  13   3   4   3.712   0.353
  14   3  -4   2.216   0.488
  14   3  -3  12.975   0.435
  14   3  -2   1.466   0.762
  14   3  -1  15.690   0.509
  14   3   0   4.029   0.343
  14   3   1   0.000   7.204
   0   4  12   9.837   0.268
   0   4  11  10.257   0.286
   0   4  10   7.992   0.269
   0   4   9  10.835   0.301
   0   4   8   9.449   0.288
   0   4   7  29.181   0.635
   0   4   6  20.351   0.452
   0   4   5   4.992   0.238
   0   4   4   5.206   0.215
   0   4   3  42.423   0.906
   0   4   2  26.962   0.580
   0   4   1  51.909   1.105
   0   4   0  47.029   1.417
   1   4 -12   9.654   0.386
   1   4 -11  16.849   0.559
   1   4 -10  25.452   0.797
   1   4  -9   3.075   0.678
   1   4  -8  52.369   1.584
   1   4  -7  62.735   1.891
   1   4  -6  13.373   0.446
   1   4  -5  22.217   0.686
   1   4  -4  15.454   0.490
   1   4  -3  88.280   2.652
   1   4  -2  33.317   1.008
   1   4  -1  80.511   2.434
   1   4   0  52.230   1.572
   1   4   1  32.738   0.991
   1   4   2  59.868   1.802
   1   4   3  58.090   1.749
   1   4   4  40.374   1.222
   1   4   5   5.890   0.337
   1   4   6  49.346   1.492
   1   4   7  27.474   0.849
   1   4   8  38.024   1.160
   1   4   9   2.756   0.732
   1   4  10   2.973   0.589
   1   4  11  13.337   0.464
   1   4  12   4.773   0.330
   2   4 -12  16.734   0.548
   2   4 -11  22.251   0.706
   2   4 -10   9.216   0.406
   2   4  -9  18.866   0.615
   2   4  -8   6.217   0.403
   2   4  -7  49.057   1.484
   2   4  -6   6.965   0.341
   2   4  -5  11.150   0.388
   2   4  -4  55.650   1.676
   2   4  -3 101.583   3.051
   2   4  -2   8.415   0.307
   2   4  -1  11.547   0.378
   2   4   0  25.485   0.776
   2   4   1  14.402   0.459
   2   4   2  16.098   0.510
   2   4   3  47.701   1.439
   2   4   4  39.550   1.198
   2   4   5  36.386   1.106
   2   4   6   2.252   0.713
   2   4   7  40.170   1.222
   2   4   8  22.357   0.705
   2   4   9   2.861   0.724
   2   4  10  25.054   0.784
   2   4  11  14.199   0.480
   2   4  12   6.984   0.315
   3   4 -12   1.897   0.736
   3   4 -11  22.394   0.710
   3   4 -10   4.825   0.440
   3   4  -9  26.539   0.828
   3   4  -8  12.547   0.453
   3   4  -7  30.329   0.931
   3   4  -6  54.668   1.650
   3   4  -5  26.853   0.823
   3   4  -4  58.319   1.756
   3   4  -3  30.452   0.925
   3   4  -2   1.812   0.581
   3   4  -1  10.387   0.352
   3   4   0  47.220   1.423
   3   4   1   7.441   0.303
   3   4   2  18.356   0.575
   3   4   3  44.107   1.333
   3   4   4  17.696   0.561
   3   4   5   4.934   0.401
   3   4   6  18.025   0.580
   3   4   7  45.145   1.370
   3   4   8   8.759   0.406
   3   4   9   6.292   0.423
   3   4  10  21.605   0.685
   3   4  11   9.927   0.381
   3   4  12   1.703   0.662
   4   4 -12   3.238   0.435
   4   4 -11  21.563   0.684
   4   4 -10  11.557   0.438
   4   4  -9   9.833   0.407
   4   4  -8   4.962   0.444
   4   4  -7  46.858   1.419
   4   4  -6   4.381   0.391
   4   4  -5  28.018   0.858
   4   4  -4   7.270   0.315
   4   4  -3  58.902   1.773
   4   4  -2  35.729   1.082
   4   4  -1  58.407   1.758
   4   4   0  66.038   1.986
   4   4   1  77.538   2.331
   4   4   2  15.762   0.505
   4   4   3  60.113   1.811
   4   4   4  24.587   0.760
   4   4   5   0.000   8.809
   4   4   6   3.272   0.542
   4   4   7  46.088   1.398
   4   4   8   8.201   0.391
   4   4   9   3.222   0.607
   4   4  10   8.030   0.357
   4   4  11  10.454   0.379
   5   4 -12  11.016   0.395
   5   4 -11  15.123   0.507
   5   4 -10  17.402   0.573
   5   4  -9   9.193   0.402
   5   4  -8  30.977   0.954
   5   4  -7  39.056   1.189
   5   4  -6  11.382   0.410
   5   4  -5  24.264   0.751
   5   4  -4  18.542   0.585
   5   4  -3  72.402   2.178
   5   4  -2  44.252   1.337
   5   4  -1  39.833   1.205
   5   4   0  29.316   0.894
   5   4   1  91.254   2.742
   5   4   2  16.944   0.543
   5   4   3  39.896   1.210
   5   4   4  32.312   0.987
   5   4   5  22.002   0.692
   5   4   6  20.557   0.654
   5   4   7  30.916   0.953
   5   4   8  12.957   0.464
   5   4   9  10.052   0.401
   5   4  10   6.559   0.348
   5   4  11  13.353   0.445
   6   4 -11  14.181   0.477
   6   4 -10  19.972   0.640
   6   4  -9  17.335   0.570
   6   4  -8  16.244   0.543
   6   4  -7  31.496   0.968
   6   4  -6  34.994   1.068
   6   4  -5  17.188   0.554
   6   4  -4  30.918   0.945
   6   4  -3  54.615   1.647
   6   4  -2  15.181   0.492
   6   4  -1  11.622   0.403
   6   4   0  44.502   1.346
   6   4   1  35.165   1.069
   6   4   2   5.551   0.360
   6   4   3  20.878   0.657
   6   4   4  27.891   0.860
   6   4   5  13.804   0.477
   6   4   6  16.391   0.545
   6   4   7  16.493   0.549
   6   4   8  25.600   0.799
   6   4   9   2.785   0.610
   6   4  10  14.875   0.491
   7   4 -11  16.473   0.534
   7   4 -10   4.956   0.403
   7   4  -9  24.462   0.767
   7   4  -8   6.318   0.405
   7   4  -7  32.831   1.007
   7   4  -6  44.326   1.345
   7   4  -5   0.000   9.529
   7   4  -4  25.477   0.789
   7   4  -3  57.074   1.722
   7   4  -2  32.248   0.984
   7   4  -1  19.778   0.624
   7   4   0  13.515   0.458
   7   4   1  35.298   1.076
   7   4   2   7.792   0.377
   7   4   3  24.295   0.758
   7   4   4  10.797   0.418
   7   4   5  24.631   0.771
   7   4   6   3.977   0.486
   7   4   7  16.757   0.555
   7   4   8  11.038   0.413
   7   4   9   2.756   0.527
   7   4  10   9.304   0.349
   8   4 -11   9.491   0.354
   8   4 -10   3.117   0.465
   8   4  -9  25.180   0.785
   8   4  -8   1.851   0.963
   8   4  -7  24.330   0.762
   8   4  -6   9.861   0.396
   8   4  -5  11.899   0.437
   8   4  -4  11.820   0.428
   8   4  -3  27.068   0.837
   8   4  -2  54.392   1.643
   8   4  -1   6.170   0.376
   8   4   0  43.834   1.330
   8   4   1  38.656   1.177
   8   4   2   6.498   0.405
   8   4   3   6.986   0.400
   8   4   4   6.548   0.404
   8   4   5  26.291   0.820
   8   4   6   6.961   0.390
   8   4   7  11.304   0.424
   8   4   8   2.019   0.725
   8   4   9   3.625   0.387
   9   4 -10  10.505   0.378
   9   4  -9   6.681   0.349
   9   4  -8   7.181   0.366
   9   4  -7  23.102   0.728
   9   4  -6  12.451   0.450
   9   4  -5   8.714   0.387
   9   4  -4   3.226   0.544
   9   4  -3   8.338   0.377
   9   4  -2  14.943   0.505
   9   4  -1   8.527   0.392
   9   4   0  10.463   0.414
   9   4   1  26.493   0.824
   9   4   2  17.167   0.570
   9   4   3   7.354   0.401
   9   4   4  17.596   0.581
   9   4   5  11.182   0.420
   9   4   6   7.985   0.383
   9   4   7   7.824   0.348
   9   4   8   2.877   0.429
  10   4  -9   2.056   0.653
  10   4  -8   7.429   0.353
  10   4  -7  24.459   0.764
  10   4  -6  26.127   0.814
  10   4  -5   9.870   0.400
  10   4  -4  21.625   0.686
  10   4  -3  22.798   0.719
  10   4  -2   2.233   0.802
  10   4  -1   7.748   0.392
  10   4   0  16.455   0.550
  10   4   1  24.840   0.780
  10   4   2  19.897   0.642
  10   4   3  20.375   0.658
  10   4   4   0.000   9.340
  10   4   5   8.631   0.366
  10   4   6   0.000   8.089
  10   4   7   8.031   0.341
  11   4  -8  17.740   0.567
  11   4  -7  14.378   0.480
  11   4  -6  10.640   0.404
  11   4  -5   8.721   0.384
  11   4  -4   2.509   0.694
  11   4  -3  29.197   0.902
  11   4  -2   6.805   0.372
  11   4  -1   0.000   8.335
  11   4   0  13.895   0.482
  11   4   1  19.903   0.640
  11   4   2  13.133   0.472
  11   4   3  10.718   0.418
  11   4   4   2.563   0.595
  11   4   5  13.445   0.458
  11   4   6   4.284   0.355
  12   4  -7  11.749   0.405
  12   4  -6   1.429   0.848
  12   4  -5   5.604   0.367
  12   4  -4  18.838   0.602
  12   4  -3  20.300   0.646
  12   4  -2  17.355   0.564
  12   4  -1   4.502   0.420
  12   4   0  13.619   0.472
  12   4   1   6.362   0.387
  12   4   2   2.837   0.554
  12   4   3   4.093   0.408
  12   4   4   0.445   2.693
  12   4   5   7.970   0.326
  13   4  -5   7.448   0.312
  13   4  -4   3.540   0.404
  13   4  -3  18.010   0.576
  13   4  -2   0.465   2.742
  13   4  -1   1.179   1.109
  13   4   0   6.007   0.340
  13   4   1  12.441   0.430
  13   4   2   7.517   0.324
  13   4   3   3.050   0.408
   0   5  12  16.103   0.368
   0   5  11   2.720   0.425
   0   5  10   7.930   0.276
   0   5   9  18.658   0.431
   0   5   8  16.235   0.384
   0   5   7  10.465   0.293
   0   5   6  10.896   0.285
   0   5   5  22.492   0.496
   0   5   4  55.191   1.177
   0   5   3  18.014   0.401
   0   5   2  45.682   0.975
   0   5   1   6.772   0.217
   1   5 -12  19.807   0.627
   1   5 -11  15.667   0.523
   1   5 -10   2.655   0.734
   1   5  -9  28.566   0.887
   1   5  -8  12.304   0.449
   1   5  -7  42.894   1.303
   1   5  -6  28.477   0.876
   1   5  -5   1.836   0.774
   1   5  -4  16.878   0.538
   1   5  -3  16.180   0.516
   1   5  -2  35.154   1.066
   1   5  -1  56.105   1.690
   1   5   0  10.599   0.364
   1   5   1  45.228   1.366
   1   5   2  79.370   2.387
   1   5   3  48.726   1.471
   1   5   4  42.329   1.282
   1   5   5  63.682   1.919
   1   5   6  31.389   0.963
   1   5   7   1.192   1.564
   1   5   8  37.575   1.148
   1   5   9  16.451   0.546
   1   5  10   4.178   0.436
   1   5  11   0.000   7.853
   1   5  12   5.076   0.296
   2   5 -12  12.674   0.433
   2   5 -11  12.991   0.461
   2   5 -10   8.338   0.393
   2   5  -9  16.143   0.543
   2   5  -8  48.179   1.461
   2   5  -7   1.180   1.544
   2   5  -6  41.535   1.261
   2   5  -5  19.251   0.608
   2   5  -4  29.291   0.895
   2   5  -3  16.210   0.516
   2   5  -2  28.956   0.883
   2   5  -1  39.432   1.193
   2   5   0  21.592   0.667
   2   5   1  31.498   0.959
   2   5   2  45.610   1.378
   2   5   3  28.344   0.868
   2   5   4   1.888   0.845
   2   5   5  47.799   1.446
   2   5   6  50.470   1.527
   2   5   7  14.589   0.501
   2   5   8  36.701   1.122
   2   5   9  24.218   0.761
   2   5  10   6.977   0.365
   2   5  11   1.567   0.806
   3   5 -12   0.000   7.329
   3   5 -11   5.078   0.421
   3   5 -10   8.493   0.384
   3   5  -9   6.052   0.419
   3   5  -8  30.088   0.929
   3   5  -7  12.422   0.450
   3   5  -6   5.638   0.367
   3   5  -5  63.089   1.901
   3   5  -4  40.314   1.222
   3   5  -3  38.991   1.181
   3   5  -2  67.209   2.023
   3   5  -1  39.594   1.199
   3   5   0   6.390   0.321
   3   5   1   7.870   0.332
   3   5   2  31.744   0.968
   3   5   3  16.883   0.541
   3   5   4   1.416   1.124
   3   5   5   2.812   0.606
   3   5   6  34.317   1.050
   3   5   7  22.031   0.698
   3   5   8   3.701   0.548
   3   5   9  21.830   0.691
   3   5  10  16.251   0.533
   3   5  11   1.699   0.653
   4   5 -11   1.922   0.746
   4   5 -10  11.646   0.437
   4   5  -9  28.810   0.893
   4   5  -8  13.447   0.475
   4   5  -7   3.999   0.535
   4   5  -6   4.783   0.403
   4   5  -5  36.172   1.101
   4   5  -4  41.389   1.254
   4   5  -3   2.551   0.590
   4   5  -2  45.107   1.364
   4   5  -1  65.706   1.978
   4   5   0  28.419   0.869
   4   5   1  29.317   0.897
   4   5   2  44.602   1.350
   4   5   3   5.438   0.366
   4   5   4  26.848   0.829
   4   5   5   3.118   0.579
   4   5   6  12.289   0.446
   4   5   7  17.941   0.586
   4   5   8   3.670   0.543
   4   5   9  11.916   0.436
   4   5  10   8.028   0.351
   4   5  11   8.984   0.335
   5   5 -11  12.356   0.433
   5   5 -10   0.000   8.141
   5   5  -9  22.522   0.712
   5   5  -8  32.837   1.010
   5   5  -7  10.256   0.427
   5   5  -6  17.566   0.570
   5   5  -5  17.021   0.551
   5   5  -4  16.990   0.549
   5   5  -3   7.941   0.352
   5   5  -2   5.500   0.373
   5   5  -1  39.148   1.188
   5   5   0  39.023   1.184
   5   5   1   0.000   9.313
   5   5   2  37.028   1.127
   5   5   3  29.024   0.892
   5   5   4   6.453   0.373
   5   5   5  28.282   0.873
   5   5   6  13.550   0.472
   5   5   7   3.304   0.613
   5   5   8  16.846   0.555
   5   5   9  11.521   0.420
   5   5  10   1.651   0.766
   6   5 -11   5.093   0.359
   6   5 -10  14.003   0.479
   6   5  -9  12.932   0.457
   6   5  -8  31.252   0.963
   6   5  -7   2.121   0.826
   6   5  -6  18.530   0.600
   6   5  -5  32.837   1.006
   6   5  -4  14.842   0.494
   6   5  -3  38.664   1.175
   6   5  -2  22.579   0.705
   6   5  -1   4.584   0.394
   6   5   0   2.591   0.641
   6   5   1   8.212   0.373
   6   5   2  18.631   0.599
   6   5   3  31.428   0.964
   6   5   4  15.722   0.525
   6   5   5   7.657   0.387
   6   5   6  16.733   0.555
   6   5   7   6.439   0.397
   6   5   8  17.327   0.565
   6   5   9  14.529   0.485
   6   5  10   3.288   0.376
   7   5 -10   7.032   0.339
   7   5  -9  17.983   0.583
   7   5  -8  21.901   0.694
   7   5  -7  10.021   0.396
   7   5  -6   2.533   0.627
   7   5  -5  29.012   0.896
   7   5  -4  27.546   0.852
   7   5  -3  15.017   0.503
   7   5  -2  41.318   1.255
   7   5  -1  37.848   1.153
   7   5   0  21.419   0.676
   7   5   1   8.102   0.377
   7   5   2  21.884   0.692
   7   5   3   2.117   0.891
   7   5   4   5.032   0.424
   7   5   5  11.166   0.425
   7   5   6  15.297   0.516
   7   5   7   2.018   0.782
   7   5   8   8.002   0.350
   7   5   9   7.883   0.327
   8   5 -10   4.681   0.343
   8   5  -9   9.832   0.392
   8   5  -8  15.076   0.507
   8   5  -7   2.553   0.708
   8   5  -6   1.137   1.484
   8   5  -5   6.881   0.381
   8   5  -4  28.374   0.878
   8   5  -3  16.365   0.541
   8   5  -2  35.809   1.094
   8   5  -1  46.077   1.398
   8   5   0  26.759   0.831
   8   5   1  41.948   1.276
   8   5   2  44.721   1.359
   8   5   3  19.112   0.618
   8   5   4   8.857   0.387
   8   5   5   5.015   0.422
   8   5   6   9.895   0.395
   8   5   7   2.660   0.527
   8   5   8   4.701   0.341
   9   5  -9  21.236   0.666
   9   5  -8  23.943   0.747
   9   5  -7  10.874   0.413
   9   5  -6   7.957   0.390
   9   5  -5  11.193   0.424
   9   5  -4  15.548   0.523
   9   5  -3   9.452   0.388
   9   5  -2   4.884   0.432
   9   5  -1   2.252   0.806
   9   5   0  35.037   1.074
   9   5   1   7.418   0.405
   9   5   2  26.790   0.836
   9   5   3   8.732   0.388
   9   5   4   0.000   9.408
   9   5   5  14.348   0.489
   9   5   6  12.038   0.427
   9   5   7   0.000   7.503
   9   5   8   4.930   0.287
  10   5  -8  23.870   0.742
  10   5  -7   6.721   0.358
  10   5  -6   7.286   0.352
  10   5  -5  43.106   1.310
  10   5  -4  19.020   0.614
  10   5  -3  10.151   0.400
  10   5  -2  13.769   0.480
  10   5  -1   3.300   0.557
  10   5   0   4.195   0.473
  10   5   1   4.302   0.488
  10   5   2   5.631   0.423
  10   5   3  17.682   0.578
  10   5   4  14.460   0.490
  10   5   5   3.276   0.485
  10   5   6  11.002   0.391
  10   5   7   6.611   0.296
  11   5  -7   9.936   0.368
  11   5  -6   9.476   0.373
  11   5  -5  12.348   0.438
  11   5  -4  32.437   0.995
  11   5  -3   3.958   0.488
  11   5  -2   9.280   0.384
  11   5  -1  17.030   0.560
  11   5   0   3.032   0.519
  11   5   1   2.515   0.695
  11   5   2   8.733   0.371
  11   5   3   2.844   0.546
  11   5   4   3.512   0.433
  11   5   5   3.902   0.373
  12   5  -6   6.766   0.322
  12   5  -5   3.490   0.398
  12   5  -4  13.043   0.445
  12   5  -3  12.931   0.442
  12   5  -2   1.012   1.321
  12   5  -1  11.969   0.425
  12   5   0  16.161   0.532
  12   5   1   7.956   0.356
  12   5   2  14.512   0.483
  12   5   3   3.805   0.355
  12   5   4   2.453   0.455
  13   5  -3   1.421   0.735
  13   5  -2   0.000   7.372
  13   5  -1   3.182   0.425
  13   5   0  13.561   0.452
  13   5   1   0.000   7.247
   0   6  11  12.446   0.303
   0   6  10   9.264   0.271
   0   6   9  19.849   0.452
   0   6   8  16.695   0.393
   0   6   7  21.112   0.476
   0   6   6  14.124   0.345
   0   6   5  25.872   0.568
   0   6   4  51.847   1.108
   0   6   3  34.174   0.737
   0   6   2  32.967   0.711
   0   6   1   5.767   0.248
   0   6   0  76.699   2.308
   1   6 -11  11.490   0.413
   1   6 -10  23.747   0.747
   1   6  -9   5.032   0.478
   1   6  -8   7.551   0.412
   1   6  -7   7.654   0.390
   1   6  -6  27.043   0.839
   1   6  -5  12.328   0.440
   1   6  -4  45.298   1.372
   1   6  -3   7.667   0.350
   1   6  -2  16.485   0.532
   1   6  -1  15.352   0.501
   1   6   0  27.361   0.840
   1   6   1   8.304   0.346
   1   6   2  33.979   1.029
   1   6   3  32.628   0.997
   1   6   4  41.681   1.265
   1   6   5   8.689   0.391
   1   6   6  20.689   0.660
   1   6   7  21.130   0.673
   1   6   8  28.884   0.895
   1   6   9   6.762   0.383
   1   6  10  11.777   0.415
   1   6  11   1.734   0.622
   2   6 -11   7.888   0.358
   2   6 -10  23.694   0.744
   2   6  -9  14.736   0.507
   2   6  -8  22.019   0.701
   2   6  -7  29.067   0.900
   2   6  -6  31.078   0.957
   2   6  -5  19.541   0.624
   2   6  -4  39.718   1.207
   2   6  -3   7.331   0.339
   2   6  -2   7.768   0.348
   2   6  -1  13.790   0.461
   2   6   0  50.074   1.513
   2   6   1   0.000   8.662
   2   6   2  11.152   0.404
   2   6   3  12.392   0.435
   2   6   4  30.333   0.932
   2   6   5  39.495   1.202
   2   6   6  31.032   0.955
   2   6   7  35.566   1.088
   2   6   8  13.451   0.471
   2   6   9   4.428   0.409
   2   6  10   8.723   0.358
   2   6  11   2.879   0.387
   3   6 -11   1.808   0.700
   3   6 -10  22.966   0.724
   3   6  -9   5.434   0.414
   3   6  -8  18.691   0.609
   3   6  -7  10.821   0.426
   3   6  -6  28.145   0.872
   3   6  -5   2.941   0.630
   3   6  -4  38.165   1.161
   3   6  -3  16.016   0.525
   3   6  -2  33.020   1.008
   3   6  -1  18.790   0.598
   3   6   0  58.381   1.761
   3   6   1   7.658   0.362
   3   6   2  12.964   0.450
   3   6   3  20.156   0.638
   3   6   4  40.550   1.233
   3   6   5  18.640   0.603
   3   6   6  22.679   0.716
   3   6   7   1.849   0.960
   3   6   8  25.349   0.791
   3   6   9  16.123   0.532
   3   6  10   9.692   0.369
   4   6 -11  15.597   0.510
   4   6 -10  19.669   0.629
   4   6  -9  13.900   0.486
   4   6  -8   6.940   0.387
   4   6  -7  12.045   0.442
   4   6  -6  38.109   1.163
   4   6  -5   8.432   0.391
   4   6  -4  28.526   0.879
   4   6  -3   5.249   0.406
   4   6  -2  36.706   1.118
   4   6  -1   9.391   0.375
   4   6   0  35.177   1.073
   4   6   1  13.925   0.473
   4   6   2   2.122   0.828
   4   6   3  32.705   1.001
   4   6   4  21.328   0.676
   4   6   5   7.224   0.392
   4   6   6  16.374   0.548
   4   6   7   9.258   0.391
   4   6   8  17.210   0.562
   4   6   9  11.116   0.403
   4   6  10  15.495   0.502
   5   6 -10  26.015   0.806
   5   6  -9   7.223   0.382
   5   6  -8   4.504   0.479
   5   6  -7   5.466   0.422
   5   6  -6  17.750   0.582
   5   6  -5   6.953   0.382
   5   6  -4  41.881   1.273
   5   6  -3  10.491   0.404
   5   6  -2  21.777   0.685
   5   6  -1  35.448   1.082
   5   6   0  31.153   0.956
   5   6   1  27.280   0.845
   5   6   2   3.477   0.564
   5   6   3  16.818   0.552
   5   6   4  37.779   1.152
   5   6   5   3.974   0.489
   5   6   6  23.333   0.734
   5   6   7   7.060   0.356
   5   6   8  13.373   0.462
   5   6   9   5.990   0.336
   5   6  10   9.359   0.343
   6   6 -10  21.218   0.668
   6   6  -9   9.573   0.386
   6   6  -8  11.915   0.436
   6   6  -7  11.314   0.432
   6   6  -6  27.641   0.858
   6   6  -5  21.450   0.682
   6   6  -4  23.151   0.727
   6   6  -3  18.511   0.597
   6   6  -2  26.525   0.823
   6   6  -1  22.874   0.719
   6   6   0  60.724   1.833
   6   6   1  23.724   0.744
   6   6   2  22.354   0.706
   6   6   3   7.470   0.388
   6   6   4  27.020   0.840
   6   6   5  14.219   0.487
   6   6   6   1.112   1.447
   6   6   7  11.530   0.421
   6   6   8   7.469   0.347
   6   6   9   0.000   7.318
   7   6 -10  14.618   0.479
   7   6  -9   3.255   0.482
   7   6  -8   6.757   0.356
   7   6  -7   4.455   0.437
   7   6  -6  26.396   0.823
   7   6  -5   1.137   1.492
   7   6  -4  10.892   0.422
   7   6  -3  26.248   0.816
   7   6  -2  12.957   0.462
   7   6  -1  53.658   1.623
   7   6   0  43.768   1.330
   7   6   1  16.143   0.544
   7   6   2   7.939   0.396
   7   6   3   2.584   0.716
   7   6   4  16.855   0.558
   7   6   5   0.918   1.917
   7   6   6   4.226   0.449
   7   6   7   3.274   0.485
   7   6   8  12.207   0.418
   8   6  -9  10.820   0.386
   8   6  -8   1.806   0.838
   8   6  -7   2.809   0.554
   8   6  -6  38.156   1.165
   8   6  -5   1.507   1.064
   8   6  -4   7.036   0.382
   8   6  -3   7.220   0.375
   8   6  -2   7.399   0.401
   8   6  -1   2.269   0.814
   8   6   0  14.344   0.498
   8   6   1  23.282   0.736
   8   6   2   3.968   0.533
   8   6   3  16.350   0.547
   8   6   4  18.766   0.607
   8   6   5   3.539   0.475
   8   6   6   4.905   0.387
   8   6   7   4.843   0.343
   8   6   8   6.087   0.299
   9   6  -8   1.577   0.874
   9   6  -7  13.014   0.449
   9   6  -6  13.488   0.466
   9   6  -5  23.518   0.740
   9   6  -4  10.821   0.418
   9   6  -3   6.875   0.381
   9   6  -2  17.899   0.586
   9   6  -1  12.219   0.449
   9   6   0  19.700   0.636
   9   6   1  19.399   0.628
   9   6   2  10.695   0.418
   9   6   3   8.322   0.383
   9   6   4  23.389   0.734
   9   6   5   7.792   0.346
   9   6   6   0.000   7.070
   9   6   7   1.827   0.580
  10   6  -7  12.876   0.438
  10   6  -6  17.097   0.553
  10   6  -5   7.816   0.363
  10   6  -4   2.853   0.557
  10   6  -3   8.893   0.386
  10   6  -2  12.122   0.439
  10   6  -1   7.253   0.379
  10   6   0  13.867   0.482
  10   6   1   2.997   0.582
  10   6   2   0.000   8.266
  10   6   3   4.328   0.404
  10   6   4  14.455   0.486
  10   6   5   9.056   0.345
  10   6   6   2.719   0.400
  11   6  -6  22.195   0.691
  11   6  -5  10.059   0.371
  11   6  -4   7.556   0.353
  11   6  -3  14.573   0.489
  11   6  -2  14.474   0.487
  11   6  -1  14.809   0.497
  11   6   0  14.141   0.478
  11   6   1   1.022   1.334
  11   6   2   6.567   0.333
  11   6   3   1.759   0.743
  11   6   4   6.280   0.309
  12   6  -4   4.135   0.323
  12   6  -3   4.368   0.324
  12   6  -2  14.320   0.475
  12   6  -1   0.000   7.582
  12   6   0   8.370   0.340
  12   6   1   9.169   0.351
  12   6   2   4.753   0.314
   0   7  10   1.561   0.718
   0   7   9  14.311   0.344
   0   7   8  16.045   0.381
   0   7   7  14.402   0.355
   0   7   6  39.263   0.847
   0   7   5  26.337   0.581
   0   7   4   3.945   0.353
   0   7   3  15.068   0.359
   0   7   2  36.497   0.788
   0   7   1   2.854   0.461
   1   7 -10   5.085   0.369
   1   7  -9   4.060   0.457
   1   7  -8  18.601   0.607
   1   7  -7  20.212   0.652
   1   7  -6  31.379   0.968
   1   7  -5  24.070   0.757
   1   7  -4  21.479   0.682
   1   7  -3   0.000   9.507
   1   7  -2  50.399   1.525
   1   7  -1  22.695   0.714
   1   7   0   8.771   0.384
   1   7   1  10.729   0.411
   1   7   2  21.272   0.672
   1   7   3   5.325   0.420
   1   7   4   0.000   9.599
   1   7   5   4.575   0.453
   1   7   6  23.083   0.729
   1   7   7  23.926   0.752
   1   7   8   8.356   0.368
   1   7   9   2.176   0.630
   1   7  10   6.322   0.310
   2   7 -10  13.066   0.451
   2   7  -9   7.873   0.383
   2   7  -8   5.191   0.399
   2   7  -7  15.035   0.520
   2   7  -6  10.176   0.414
   2   7  -5   1.604   1.208
   2   7  -4  28.778   0.890
   2   7  -3   6.916   0.396
   2   7  -2  52.863   1.599
   2   7  -1  18.745   0.605
   2   7   0  10.960   0.414
   2   7   1  37.601   1.147
   2   7   2  40.890   1.244
   2   7   3  22.422   0.707
   2   7   4  19.790   0.634
   2   7   5  11.758   0.433
   2   7   6   2.965   0.652
   2   7   7   8.944   0.385
   2   7   8   4.177   0.443
   2   7   9   3.515   0.432
   2   7  10   7.328   0.311
   3   7 -10   2.648   0.568
   3   7  -9  13.203   0.462
   3   7  -8  19.257   0.623
   3   7  -7   2.045   0.865
   3   7  -6  17.307   0.574
   3   7  -5  15.514   0.526
   3   7  -4  13.498   0.477
   3   7  -3  11.871   0.436
   3   7  -2  18.095   0.589
   3   7  -1  13.081   0.458
   3   7   0  21.855   0.691
   3   7   1  23.841   0.748
   3   7   2  41.695   1.268
   3   7   3  18.089   0.588
   3   7   4  24.342   0.763
   3   7   5  31.157   0.959
   3   7   6   8.032   0.382
   3   7   7  15.939   0.534
   3   7   8  20.795   0.659
   3   7   9   3.827   0.382
   3   7  10   1.530   0.646
   4   7 -10   6.621   0.329
   4   7  -9   8.988   0.377
   4   7  -8  22.417   0.710
   4   7  -7   9.201   0.396
   4   7  -6  34.397   1.056
   4   7  -5   7.482   0.382
   4   7  -4   6.496   0.391
   4   7  -3   3.741   0.552
   4   7  -2  42.633   1.296
   4   7  -1   8.292   0.393
   4   7   0   0.000   9.432
   4   7   1  18.322   0.597
   4   7   2  24.887   0.778
   4   7   3  26.225   0.816
   4   7   4   4.252   0.485
   4   7   5   7.552   0.383
   4   7   6  26.749   0.831
   4   7   7   7.209   0.357
   4   7   8  16.787   0.546
   4   7   9  11.850   0.410
   5   7 -10   2.597   0.482
   5   7  -9   7.657   0.350
   5   7  -8  17.901   0.582
   5   7  -7  13.464   0.470
   5   7  -6  17.917   0.587
   5   7  -5   9.312   0.392
   5   7  -4  27.801   0.863
   5   7  -3   0.000   9.150
   5   7  -2  60.199   1.818
   5   7  -1  25.275   0.790
   5   7   0   2.399   0.808
   5   7   1  17.121   0.569
   5   7   2  18.846   0.613
   5   7   3  18.173   0.593
   5   7   4   3.021   0.590
   5   7   5  11.775   0.431
   5   7   6  19.620   0.629
   5   7   7   5.161   0.374
   5   7   8   3.979   0.375
   5   7   9   0.874   1.154
   6   7  -9   4.828   0.354
   6   7  -8  18.592   0.598
   6   7  -7  16.720   0.549
   6   7  -6   3.514   0.524
   6   7  -5   2.567   0.633
   6   7  -4  25.434   0.796
   6   7  -3   3.636   0.542
   6   7  -2  22.881   0.723
   6   7  -1  24.777   0.777
   6   7   0  22.973   0.728
   6   7   1  24.553   0.771
   6   7   2  29.305   0.907
   6   7   3   5.473   0.401
   6   7   4   8.198   0.382
   6   7   5   4.291   0.456
   6   7   6   8.742   0.369
   6   7   7   1.587   0.826
   6   7   8   8.109   0.332
   7   7  -9   9.418   0.352
   7   7  -8  17.434   0.563
   7   7  -7   3.839   0.433
   7   7  -6  16.628   0.548
   7   7  -5   1.119   1.497
   7   7  -4  14.638   0.501
   7   7  -3   1.982   0.842
   7   7  -2   7.930   0.392
   7   7  -1  12.977   0.469
   7   7   0  30.065   0.930
   7   7   1  20.598   0.661
   7   7   2  30.959   0.955
   7   7   3  18.289   0.596
   7   7   4   3.332   0.552
   7   7   5   7.707   0.349
   7   7   6  10.280   0.382
   7   7   7   6.035   0.320
   8   7  -8  21.574   0.674
   8   7  -7   7.722   0.351
   8   7  -6  12.174   0.430
   8   7  -5   7.081   0.370
   8   7  -4  18.686   0.605
   8   7  -3   6.943   0.393
   8   7  -2  10.723   0.413
   8   7  -1  10.781   0.419
   8   7   0   4.287   0.486
   8   7   1   4.768   0.445
   8   7   2  10.264   0.404
   8   7   3  15.555   0.520
   8   7   4   5.017   0.367
   8   7   5   2.395   0.557
   8   7   6  12.107   0.416
   8   7   7   2.107   0.463
   9   7  -7  23.174   0.720
   9   7  -6   0.000   7.811
   9   7  -5   8.198   0.361
   9   7  -4  23.717   0.743
   9   7  -3   6.449   0.380
   9   7  -2  21.417   0.680
   9   7  -1   6.055   0.384
   9   7   0   2.413   0.700
   9   7   1  14.308   0.489
   9   7   2   4.324   0.432
   9   7   3   2.809   0.539
   9   7   4   0.787   1.678
   9   7   5   1.578   0.734
  10   7  -6   0.000   8.058
  10   7  -5   0.000   7.079
  10   7  -4  14.292   0.479
  10   7  -3  23.167   0.724
  10   7  -2   7.667   0.360
  10   7  -1  14.494   0.488
  10   7   0   7.705   0.362
  10   7   1   0.469   2.920
  10   7   2  15.183   0.499
  10   7   3   7.563   0.333
  10   7   4   6.616   0.304
  11   7  -4   5.402   0.297
  11   7  -3   3.247   0.400
  11   7  -2   4.826   0.324
  11   7  -1   6.126   0.338
  11   7   0   9.344   0.358
  11   7   1   8.433   0.331
  11   7   2  15.067   0.488
   0   8   9   8.177   0.242
   0   8   8  16.665   0.386
   0   8   7  19.521   0.446
   0   8   6  27.389   0.603
   0   8   5   1.942   1.013
   0   8   4  29.176   0.640
   0   8   3  19.691   0.450
   0   8   2  11.693   0.314
   0   8   1  10.724   0.300
   0   8   0   3.897   0.577
   1   8  -9   7.688   0.345
   1   8  -8   4.995   0.402
   1   8  -7  12.671   0.461
   1   8  -6  31.862   0.983
   1   8  -5   2.461   0.748
   1   8  -4  30.022   0.930
   1   8  -3  20.417   0.658
   1   8  -2   7.208   0.416
   1   8  -1   7.372   0.378
   1   8   0  39.626   1.210
   1   8   1  12.547   0.455
   1   8   2   2.864   0.731
   1   8   3  26.396   0.823
   1   8   4   2.693   0.644
   1   8   5   3.302   0.557
   1   8   6  15.323   0.514
   1   8   7  21.007   0.665
   1   8   8  17.790   0.570
   1   8   9   7.061   0.311
   2   8  -9   6.315   0.335
   2   8  -8   1.613   0.957
   2   8  -7  12.215   0.451
   2   8  -6   5.216   0.470
   2   8  -5   3.083   0.611
   2   8  -4   7.267   0.402
   2   8  -3  29.496   0.914
   2   8  -2  29.464   0.913
   2   8  -1   0.000   9.918
   2   8   0  28.585   0.889
   2   8   1  15.586   0.530
   2   8   2  31.984   0.985
   2   8   3  25.697   0.803
   2   8   4   8.409   0.395
   2   8   5   2.845   0.643
   2   8   6   2.922   0.571
   2   8   7  16.601   0.543
   2   8   8   5.294   0.347
   2   8   9   1.894   0.524
   3   8  -9   8.343   0.342
   3   8  -8  14.917   0.500
   3   8  -7   7.631   0.382
   3   8  -6   2.016   0.852
   3   8  -5   0.567   3.338
   3   8  -4   9.551   0.402
   3   8  -3  32.318   0.996
   3   8  -2   0.966   2.071
   3   8  -1   8.689   0.401
   3   8   0  11.759   0.443
   3   8   1  22.541   0.715
   3   8   2  16.533   0.553
   3   8   3  18.075   0.593
   3   8   4  38.798   1.184
   3   8   5   4.691   0.442
   3   8   6  12.577   0.449
   3   8   7  11.916   0.421
   3   8   8   3.020   0.443
   4   8  -9  13.033   0.442
   4   8  -8  11.091   0.405
   4   8  -7   9.608   0.384
   4   8  -6   5.883   0.389
   4   8  -5   6.247   0.384
   4   8  -4  15.734   0.533
   4   8  -3  20.485   0.659
   4   8  -2  10.413   0.427
   4   8  -1  13.382   0.480
   4   8   0   3.448   0.582
   4   8   1  17.112   0.568
   4   8   2  19.968   0.644
   4   8   3   5.712   0.384
   4   8   4  26.420   0.823
   4   8   5  10.302   0.403
   4   8   6   3.477   0.467
   4   8   7  14.857   0.492
   4   8   8   9.553   0.352
   5   8  -8   1.805   0.699
   5   8  -7  16.284   0.538
   5   8  -6  20.197   0.646
   5   8  -5  11.196   0.420
   5   8  -4  11.227   0.424
   5   8  -3  16.852   0.558
   5   8  -2   8.793   0.405
   5   8  -1   2.760   0.659
   5   8   0  33.840   1.041
   5   8   1  13.805   0.491
   5   8   2  20.289   0.651
   5   8   3   2.939   0.646
   5   8   4   2.452   0.603
   5   8   5   1.954   0.758
   5   8   6   7.953   0.342
   5   8   7   5.009   0.325
   6   8  -8   2.957   0.438
   6   8  -7   6.342   0.346
   6   8  -6   8.942   0.385
   6   8  -5   7.206   0.381
   6   8  -4   6.858   0.380
   6   8  -3   9.320   0.393
   6   8  -2  23.299   0.736
   6   8  -1   2.942   0.664
   6   8   0  30.765   0.950
   6   8   1  15.848   0.531
   6   8   2  17.457   0.574
   6   8   3  14.494   0.494
   6   8   4   9.478   0.378
   6   8   5   0.000   7.820
   6   8   6   0.994   1.287
   6   8   7   8.497   0.328
   7   8  -7   2.950   0.440
   7   8  -6   3.537   0.435
   7   8  -5   6.540   0.359
   7   8  -4   6.257   0.345
   7   8  -3   8.255   0.374
   7   8  -2   7.803   0.377
   7   8  -1   5.369   0.414
   7   8   0   6.513   0.383
   7   8   1  11.624   0.428
   7   8   2   8.755   0.383
   7   8   3  11.161   0.416
   7   8   4  18.745   0.599
   7   8   5   4.547   0.337
   7   8   6   9.631   0.350
   8   8  -6   4.871   0.331
   8   8  -5   6.160   0.342
   8   8  -4  31.894   0.978
   8   8  -3  12.264   0.437
   8   8  -2   8.101   0.376
   8   8  -1   6.393   0.368
   8   8   0   9.747   0.385
   8   8   1  15.517   0.517
   8   8   2   7.010   0.346
   8   8   3   4.703   0.371
   8   8   4  10.890   0.389
   8   8   5   6.574   0.304
   9   8  -5  12.958   0.436
   9   8  -4   9.267   0.362
   9   8  -3  14.959   0.498
   9   8  -2   5.101   0.353
   9   8  -1   1.643   0.848
   9   8   0  18.223   0.584
   9   8   1  13.035   0.445
   9   8   2   3.704   0.396
   9   8   3   2.632   0.481
   9   8   4   1.446   0.669
  10   8  -3   6.632   0.310
  10   8  -2  14.699   0.481
  10   8  -1   3.116   0.418
  10   8   0  18.504   0.584
  10   8   1   5.476   0.315
  10   8   2   6.326   0.293
   0   9   8  12.667   0.305
   0   9   7   1.769   0.751
   0   9   6  12.515   0.314
   0   9   5  13.754   0.339
   0   9   4  14.497   0.354
   0   9   3   1.582   1.127
   0   9   2   3.583   0.400
   0   9   1  34.021   0.741
   1   9  -8   4.268   0.367
   1   9  -7   2.576   0.519
   1   9  -6   4.775   0.456
   1   9  -5  10.761   0.424
   1   9  -4   2.553   0.740
   1   9  -3   0.000   9.550
   1   9  -2   8.820   0.419
   1   9  -1  12.926   0.478
   1   9   0  15.828   0.538
   1   9   1  15.016   0.520
   1   9   2   1.741   1.033
   1   9   3  12.435   0.453
   1   9   4   7.556   0.378
   1   9   5  15.173   0.509
   1   9   6   9.069   0.364
   1   9   7   8.499   0.341
   1   9   8   3.054   0.376
   2   9  -8   9.080   0.354
   2   9  -7   6.456   0.349
   2   9  -6   4.331   0.425
   2   9  -5  28.032   0.871
   2   9  -4   3.709   0.552
   2   9  -3  21.589   0.691
   2   9  -2  10.952   0.440
   2   9  -1   9.157   0.403
   2   9   0   2.214   0.858
   2   9   1   4.005   0.487
   2   9   2  20.212   0.651
   2   9   3  17.305   0.571
   2   9   4  13.963   0.483
   2   9   5  17.818   0.576
   2   9   6   4.686   0.366
   2   9   7   7.176   0.316
   3   9  -8   3.169   0.389
   3   9  -7   7.337   0.339
   3   9  -6  14.060   0.485
   3   9  -5  23.861   0.750
   3   9  -4   0.000   8.467
   3   9  -3  19.580   0.635
   3   9  -2   4.196   0.515
   3   9  -1  30.481   0.944
   3   9   0  15.305   0.523
   3   9   1  26.887   0.839
   3   9   2  22.043   0.700
   3   9   3   9.231   0.398
   3   9   4   0.502   3.082
   3   9   5   9.582   0.383
   3   9   6   2.142   0.592
   3   9   7   6.427   0.306
   4   9  -7   8.599   0.349
   4   9  -6  11.742   0.420
   4   9  -5  14.507   0.494
   4   9  -4   2.421   0.700
   4   9  -3   7.262   0.377
   4   9  -2   0.000   9.050
   4   9  -1  39.211   1.198
   4   9   0  11.865   0.442
   4   9   1  14.503   0.500
   4   9   2   5.330   0.420
   4   9   3   1.647   1.048
   4   9   4  13.817   0.471
   4   9   5   8.975   0.355
   4   9   6  12.614   0.428
   5   9  -7   3.349   0.413
   5   9  -6   8.155   0.351
   5   9  -5  10.541   0.396
   5   9  -4  12.913   0.451
   5   9  -3   1.105   1.446
   5   9  -2   8.286   0.379
   5   9  -1   8.167   0.377
   5   9   0  11.305   0.432
   5   9   1   7.120   0.372
   5   9   2   8.412   0.368
   5   9   3  16.385   0.538
   5   9   4   4.492   0.386
   5   9   5  17.646   0.564
   5   9   6   3.020   0.372
   6   9  -6   2.078   0.576
   6   9  -5  24.274   0.755
   6   9  -4   3.379   0.453
   6   9  -3   2.980   0.507
   6   9  -2   3.944   0.487
   6   9  -1  17.418   0.566
   6   9   0   3.238   0.536
   6   9   1   1.261   1.188
   6   9   2  12.262   0.430
   6   9   3  11.972   0.424
   6   9   4  11.944   0.415
   6   9   5   9.007   0.340
   7   9  -5  15.826   0.514
   7   9  -4   8.174   0.349
   7   9  -3   3.850   0.407
   7   9  -2   4.443   0.370
   7   9  -1  13.148   0.454
   7   9   0   9.548   0.379
   7   9   1   9.291   0.363
   7   9   2   6.255   0.322
   7   9   3   3.856   0.366
   7   9   4   5.080   0.306
   8   9  -4   2.779   0.414
   8   9  -3   6.031   0.314
   8   9  -2   5.441   0.331
   8   9  -1  17.676   0.565
   8   9   0   4.005   0.358
   8   9   1   0.000   7.184
   8   9   2   3.143   0.388
   8   9   3   2.324   0.528
   9   9  -1  11.957   0.406
   0  10   6  11.094   0.277
   0  10   5   5.725   0.253
   0  10   4   5.611   0.258
   0  10   3  25.502   0.562
   0  10   2   4.729   0.296
   0  10   1  12.444   0.317
   0  10   0   8.935   0.397
   1  10  -6   2.212   0.589
   1  10  -5   5.983   0.349
   1  10  -4   3.483   0.415
   1  10  -3   4.304   0.458
   1  10  -2  12.250   0.448
   1  10  -1   5.715   0.401
   1  10   0   8.502   0.388
   1  10   1  26.366   0.820
   1  10   2   7.058   0.367
   1  10   3  21.550   0.681
   1  10   4   6.723   0.329
   1  10   5   1.982   0.575
   1  10   6   7.779   0.316
   2  10  -6   1.842   0.723
   2  10  -5   7.024   0.352
   2  10  -4   0.769   1.768
   2  10  -3   5.497   0.381
   2  10  -2  13.687   0.476
   2  10  -1  14.683   0.501
   2  10   0   1.773   0.921
   2  10   1   9.875   0.395
   2  10   2   1.842   0.851
   2  10   3   2.466   0.630
   2  10   4   2.319   0.540
   2  10   5  17.126   0.548
   3  10  -6   8.474   0.341
   3  10  -5  15.046   0.498
   3  10  -4   2.197   0.637
   3  10  -3  15.393   0.515
   3  10  -2   3.347   0.499
   3  10  -1  16.552   0.546
   3  10   0   1.049   1.381
   3  10   1   5.321   0.373
   3  10   2   0.470   2.924
   3  10   3   2.741   0.517
   3  10   4   3.307   0.441
   3  10   5   2.510   0.420
   4  10  -5   8.094   0.334
   4  10  -4   2.795   0.473
   4  10  -3  17.653   0.569
   4  10  -2   3.580   0.441
   4  10  -1   4.648   0.427
   4  10   0   2.920   0.493
   4  10   1  10.937   0.404
   4  10   2   3.866   0.383
   4  10   3  23.256   0.723
   4  10   4   2.468   0.506
   5  10  -4   3.800   0.384
   5  10  -3   5.305   0.335
   5  10  -2   0.450   2.765
   5  10  -1   5.356   0.331
   5  10   0   5.142   0.339
   5  10   1  17.608   0.564
   5  10   2   3.428   0.422
   5  10   3  17.617   0.560
   6  10  -3   5.871   0.314
   6  10  -2   1.787   0.697
   6  10  -1   5.061   0.320
   6  10   0   3.047   0.409
   6  10   1   2.056   0.545
   6  10   2   1.833   0.582
   0  11   3   3.480   0.254
   0  11   2   5.062   0.228
   0  11   1  13.832   0.328
   1  11  -3   1.333   0.850
   1  11  -2  15.583   0.508
   1  11  -1  16.205   0.526
   1  11   0  11.617   0.404
   1  11   1   3.900   0.349
   1  11   2   0.919   1.206
   2  11  -2  11.101   0.391
   2  11  -1   3.709   0.375
   2  11   0   2.572   0.478
   2  11   1   1.452   0.804
   2  11   2   9.843   0.360
   3  11  -1   1.169   0.884
   0   0   0   0.000   0.000
;
_shelx_hkl_checksum     29095
_shelx_res_file
;
    II.res created by SHELXL-2014/7
TITL Kershaws cis (5.1.0)octane compound
CELL 1.5405 12.829  9.759  11.730  90.  95.74  90.
ZERR 4 .001 .001 .002 0.0 .01 0.0
LATT 1
SYMM -x, 1/2+y, 0.5-z
SFAC Br S O C H
UNIT 4 4 12 56 68
EQIV $1 2-x, y-1/2, -z-1/2
EQIV $2 2-x, y+1/2, -z-1/2
BIND BR  O2_$1
BIND O2  BR_$2
CONF C1 C2 C3 C4
CONF C7 C6 C5 C4
CONF C2 C3 C4 C5
CONF C6 C5 C4 C3
CONF C3 C2 C1 C7
CONF C5 C6 C7 C1
CONF C2 C1 C7 C6
CONF C2 C1 C7 C8
CONF C6 C7 C1 C8
MPLA 3  C1 C7 C8 C2 C3 C4 C5 C6 O1
MPLA 4 C2 C3 C5 C6 C8 C1 C7 C4 O1 H8a H8b
MPLA 4 C4 O1 S C11
MPLA 6 C11 C12 C13 C14 C15 C16 BR S
MPLA 4 C2 C3 C5 C6 C8 C1 C7 C4 O1 H8a H8b
FMAP -2
BOND $H
ACTA
L.S. 15
WGHT    0.000000    0.430000
EXTI    0.006225
FVAR       1.08118
BR    1    1.009887    0.328853   -0.393427    11.00000    0.07083    0.07101 =
         0.06017   -0.01377    0.02049    0.00970
S     2    0.740881    0.626728   -0.037587    11.00000    0.04773    0.04245 =
         0.04556   -0.00162    0.01141   -0.00209
O1    3    0.696149    0.503849    0.025403    11.00000    0.08519    0.05469 =
         0.04263   -0.00960    0.02598   -0.02354
O2    3    0.813392    0.700338    0.039676    11.00000    0.06776    0.05598 =
         0.05530   -0.01524    0.01489   -0.01857
O3    3    0.657948    0.702135   -0.097499    11.00000    0.06797    0.07865 =
         0.07253    0.00476    0.01242    0.02964
C1    4    0.550399    0.376541    0.345307    11.00000    0.08726    0.05593 =
         0.06183    0.00413    0.02510   -0.01153
AFIX  13
H1    5    0.500613    0.301712    0.326855    11.00000   -1.20000
AFIX   0
C2    4    0.529951    0.502818    0.276065    11.00000    0.05135    0.06131 =
         0.04621   -0.00455    0.01335   -0.00012
AFIX  23
H2A   5    0.567131    0.578768    0.314895    11.00000   -1.30000
H2B   5    0.455656    0.523417    0.270785    11.00000   -1.30000
AFIX   0
C3    4    0.563872    0.490082    0.154765    11.00000    0.05426    0.05461 =
         0.04228   -0.00215    0.00652   -0.00104
AFIX  23
H3A   5    0.546404    0.399083    0.125554    11.00000   -1.30000
H3B   5    0.524782    0.555670    0.105199    11.00000   -1.30000
AFIX   0
C4    4    0.679556    0.514524    0.150024    11.00000    0.05632    0.04845 =
         0.03594   -0.00540    0.01334   -0.00642
AFIX  13
H4    5    0.696727    0.607769    0.176654    11.00000   -1.20000
AFIX   0
C5    4    0.755658    0.416354    0.211386    11.00000    0.05611    0.07926 =
         0.05964   -0.00165    0.01112    0.01296
AFIX  23
H5A   5    0.826164    0.440606    0.195769    11.00000   -1.30000
H5B   5    0.741241    0.324600    0.182154    11.00000   -1.30000
AFIX   0
C6    4    0.749489    0.417011    0.341957    11.00000    0.07024    0.08990 =
         0.05657    0.00409   -0.00439    0.02548
AFIX  23
H6A   5    0.814903    0.382305    0.379728    11.00000   -1.30000
H6B   5    0.741343    0.510731    0.367143    11.00000   -1.30000
AFIX   0
C7    4    0.660721    0.332372    0.378239    11.00000    0.11048    0.06363 =
         0.06313    0.01838    0.02145    0.02135
AFIX  13
H7    5    0.672207    0.233105    0.377738    11.00000   -1.20000
AFIX   0
C8    4    0.595745    0.382337    0.468019    11.00000    0.13274    0.09099 =
         0.05657    0.02421    0.03192    0.01597
AFIX  23
H8A   5    0.611917    0.471827    0.501178    11.00000   -1.30000
H8B   5    0.571514    0.315391    0.520513    11.00000   -1.30000
AFIX   0
C11   4    0.808818    0.537920   -0.137258    11.00000    0.04119    0.04089 =
         0.03801    0.00186    0.00552   -0.00324
C12   4    0.789005    0.565839   -0.252628    11.00000    0.05600    0.05280 =
         0.04237    0.00611    0.00176    0.01096
AFIX  43
H12   5    0.735594    0.625905   -0.278730    11.00000   -1.20000
AFIX   0
C13   4    0.849052    0.503934   -0.328734    11.00000    0.06676    0.06097 =
         0.03538    0.00398    0.00482    0.00880
AFIX  43
H13   5    0.837197    0.523330   -0.406576    11.00000   -1.20000
AFIX   0
C14   4    0.926215    0.413822   -0.289791    11.00000    0.04556    0.04678 =
         0.04396   -0.00317    0.00738   -0.00051
C15   4    0.945935    0.383750   -0.174114    11.00000    0.05196    0.06009 =
         0.04926    0.00364    0.00221    0.01620
AFIX  43
H15   5    0.998520    0.322281   -0.148459    11.00000   -1.20000
AFIX   0
C16   4    0.886462    0.446314   -0.098064    11.00000    0.05525    0.06047 =
         0.03521    0.00782    0.00396    0.00999
AFIX  43
H16   5    0.898430    0.427048   -0.020208    11.00000   -1.20000
AFIX   0
HKLF 3
REM  Kershaws cis (5.1.0)octane compound
REM R1 =  0.0274 for    2154 Fo > 4sig(Fo)  and  0.0309 for all    2381 data
REM    173 parameters refined using      0 restraints
END
WGHT      0.0000      0.4363
REM Highest difference peak  0.342,  deepest hole -0.313,  1-sigma level  0.041
Q1    1   1.0003  0.2642 -0.3445  11.00000  0.05    0.34
Q2    1   1.0602  0.2812 -0.3862  11.00000  0.05   -0.31
Q3    1   1.0210  0.3822 -0.4417  11.00000  0.05   -0.30
Q4    1   0.9452  0.3406 -0.4132  11.00000  0.05    0.29
Q5    1   0.7000  0.5728 -0.0719  11.00000  0.05   -0.26
Q6    1   0.9836  0.2709 -0.4313  11.00000  0.05   -0.23
Q7    1   0.7864  0.5754 -0.0033  11.00000  0.05   -0.21
Q8    1   0.7770  0.5596 -0.1013  11.00000  0.05    0.20
Q9    1   0.9363  0.4064 -0.2364  11.00000  0.05    0.20
Q10   1   0.7609  0.6720 -0.0780  11.00000  0.05   -0.19
Q11   1   0.9952  0.3445 -0.3519  11.00000  0.05   -0.18
Q12   1   0.7967  0.6603 -0.0008  11.00000  0.05    0.18
Q13   1   0.7059  0.6640 -0.0016  11.00000  0.05   -0.17
Q14   1   0.6560  0.6351 -0.0794  11.00000  0.05    0.17
Q15   1   0.8567  0.4326 -0.3117  11.00000  0.05    0.17
Q16   1   0.7568  0.5002  0.0548  11.00000  0.05    0.17
Q17   1   0.7635  0.4132  0.2610  11.00000  0.05    0.16
Q18   1   0.7845  0.5283 -0.1804  11.00000  0.05    0.16
Q19   1   0.6888  0.5028  0.0648  11.00000  0.05    0.16
Q20   1   0.8569  0.5252 -0.1203  11.00000  0.05    0.16
;
_shelx_res_checksum     87653
