# Supplementary material for: Crystal structures of two bi­cyclo­[5.1.0]octa­nes: potassium trans-bi­cyclo­[5.1.0]octane-4-carboxyl­ate monohydrate and cis-bi­cyclo­[5.1.0]octan-4-yl 4-bromo­benzene­sulfonate
Source: Acta Crystallogr E Crystallogr Commun. 2017 Aug 21;73(Pt 9):1357–62. doi: 10.1107/S2056989017011756 (PMC5588580; doi:10.1107/S2056989017011756)
Supplement: Supplementary file 2 [file e-73-01357-IIsup3.hkl]

data_II #rakcis                                                                     
_shelx_title ' Kershaws cis (5.1.0)octane compound'                             
_shelx_refln_list_code          4                                               
_shelx_F_calc_maximum      213.27                                               
_exptl_crystal_F_000       704.00                                               
_reflns_d_resolution_high  0.8621                                               
                                                                                
loop_                                                                           
 _space_group_symop_operation_xyz                                               
 'x, y, z'                                                                      
 '-x, y+1/2, -z+1/2'                                                            
 '-x, -y, -z'                                                                   
 'x, -y-1/2, z-1/2'                                                             
                                                                                
_cell_length_a    12.8290                                                       
_cell_length_b     9.7590                                                       
_cell_length_c    11.7300                                                       
_cell_angle_alpha  90.000                                                       
_cell_angle_beta   95.740                                                       
_cell_angle_gamma  90.000                                                       
                                                                                
_shelx_F_squared_multiplier     1.000                                           
                                                                                
loop_                                                                           
 _refln_index_h                                                                 
 _refln_index_k                                                                 
 _refln_index_l                                                                 
 _refln_F_squared_calc                                                          
 _refln_F_squared_meas                                                          
 _refln_F_squared_sigma                                                         
 _refln_observed_status                                                         
   1   0   0       6360.62       7081.53       424.94 o                         
   2   0   0          9.87         26.01         1.81 o                         
   3   0   0       9539.04       9679.95       581.17 o                         
   4   0   0      21485.72      22426.47      1346.09 o                         
   5   0   0       4224.76       4135.61       248.53 o                         
   6   0   0       2562.45       2422.95       145.95 o                         
   7   0   0       3169.41       3018.72       181.80 o                         
   8   0   0       1039.95        941.09        57.31 o                         
   9   0   0       1656.40       1622.26        98.37 o                         
  10   0   0         21.70         12.94         3.17 o                         
  11   0   0       1044.20       1066.81        65.40 o                         
  12   0   0        813.47        757.44        46.90 o                         
  13   0   0          5.55          1.56         2.92 o                         
  14   0   0          4.96         11.47         2.58 o                         
   1   1   0       1945.47       1907.52       114.55 o                         
   2   1   0        456.05        418.32        25.27 o                         
   3   1   0       4020.96       4019.49       241.39 o                         
   4   1   0         69.64         41.32         3.19 o                         
   5   1   0          9.28          4.70         1.76 o                         
   6   1   0        938.62        894.47        54.19 o                         
   7   1   0        676.45        686.51        41.84 o                         
   8   1   0        525.06        493.36        30.43 o                         
   9   1   0        580.50        598.58        36.93 o                         
  10   1   0         94.62        116.73         8.58 o                         
  11   1   0        138.96        155.64        10.90 o                         
  12   1   0        587.66        659.99        40.96 o                         
  13   1   0        288.86        318.07        20.42 o                         
  14   1   0          0.93          0.90         3.17 o                         
   0   2   0       5283.03       4812.80       289.05 o                         
   1   2   0       4886.10       4592.98       275.78 o                         
   2   2   0       5019.44       4864.28       292.09 o                         
   3   2   0       9214.47       9304.99       558.61 o                         
   4   2   0        931.78        884.89        53.49 o                         
   5   2   0       4339.32       4259.44       256.02 o                         
   6   2   0       2703.19       2749.64       165.61 o                         
   7   2   0        134.54        125.69         8.55 o                         
   8   2   0       1152.72       1221.45        74.18 o                         
   9   2   0        201.64        202.06        13.43 o                         
  10   2   0        162.49        170.25        11.77 o                         
  11   2   0        285.48        312.30        20.20 o                         
  12   2   0        178.23        170.61        11.90 o                         
  13   2   0          0.21          3.36         2.60 o                         
  14   2   0         44.25         52.69         4.51 o                         
   1   3   0        343.40        367.99        22.45 o                         
   2   3   0        164.28        154.55         9.75 o                         
   3   3   0       3702.54       3584.60       215.53 o                         
   4   3   0         55.93         60.39         4.37 o                         
   5   3   0         14.17         24.66         2.69 o                         
   6   3   0         12.55          3.93         2.29 o                         
   7   3   0         18.99         15.80         2.91 o                         
   8   3   0        110.44        101.46         7.53 o                         
   9   3   0         33.00         37.12         4.37 o                         
  10   3   0          7.27         12.76         3.42 o                         
  11   3   0         17.22         10.93         3.59 o                         
  12   3   0         34.76         33.45         4.18 o                         
  13   3   0          7.36          5.08         2.70 o                         
  14   3   0         10.52         13.89         2.36 o                         
   0   4   0       2049.95       1964.29       118.37 o                         
   1   4   0       2422.44       2437.01       146.70 o                         
   2   4   0        490.36        560.45        34.13 o                         
   3   4   0       2054.27       1972.08       118.86 o                         
   4   4   0       4040.92       3958.83       238.11 o                         
   5   4   0        734.79        742.97        45.31 o                         
   6   4   0       1667.94       1731.88       104.76 o                         
   7   4   0        161.38        156.57        10.61 o                         
   8   4   0       1720.53       1677.46       101.79 o                         
   9   4   0         77.17         93.73         7.42 o                         
  10   4   0        219.24        232.20        15.52 o                         
  11   4   0        184.66        165.51        11.48 o                         
  12   4   0        175.03        158.99        11.02 o                         
  13   4   0         24.19         30.88         3.50 o                         
   1   5   0        113.00         96.27         6.61 o                         
   2   5   0        393.53        401.19        24.79 o                         
   3   5   0         35.63         34.95         3.51 o                         
   4   5   0        670.00        697.28        42.64 o                         
   5   5   0       1334.84       1325.41        80.43 o                         
   6   5   0          0.28          5.74         2.84 o                         
   7   5   0        423.27        394.45        24.90 o                         
   8   5   0        625.54        616.99        38.32 o                         
   9   5   0       1049.04       1062.66        65.15 o                         
  10   5   0         13.17         15.06         3.40 o                         
  11   5   0          1.38          7.86         2.69 o                         
  12   5   0        215.21        224.01        14.75 o                         
  13   5   0        166.11        157.67        10.51 o                         
   0   6   0       5332.11       5385.97       324.15 o                         
   1   6   0        705.79        646.51        39.70 o                         
   2   6   0       2274.10       2209.08       133.50 o                         
   3   6   0       2996.27       3027.25       182.63 o                         
   4   6   0       1089.77       1073.02        65.46 o                         
   5   6   0        846.82        838.78        51.48 o                         
   6   6   0       3259.27       3274.30       197.67 o                         
   7   6   0       1780.95       1672.23       101.63 o                         
   8   6   0        177.35        176.36        12.25 o                         
   9   6   0        339.88        333.27        21.52 o                         
  10   6   0        173.66        164.83        11.46 o                         
  11   6   0        176.71        171.42        11.59 o                         
  12   6   0         62.52         59.98         4.87 o                         
   1   7   0         56.15         65.85         5.77 o                         
   2   7   0         91.96        102.87         7.77 o                         
   3   7   0        400.35        410.56        25.96 o                         
   4   7   0          0.60          0.00       152.21 o                         
   5   7   0          0.09          4.92         3.32 o                         
   6   7   0        446.16        453.77        28.76 o                         
   7   7   0        788.73        780.15        48.26 o                         
   8   7   0         17.07         15.72         3.57 o                         
   9   7   0          1.16          4.98         2.89 o                         
  10   7   0         32.96         50.81         4.77 o                         
  11   7   0         68.82         74.76         5.73 o                         
   0   8   0          7.02         12.99         3.85 o                         
   1   8   0       1295.04       1363.27        83.26 o                         
   2   8   0        670.17        704.37        43.81 o                         
   3   8   0        110.98        118.44         8.92 o                         
   4   8   0          3.01         10.17         3.43 o                         
   5   8   0        965.09        990.31        60.93 o                         
   6   8   0        792.77        816.95        50.45 o                         
   7   8   0         40.53         36.30         4.27 o                         
   8   8   0         68.89         81.34         6.43 o                         
   9   8   0        291.59        285.09        18.27 o                         
  10   8   0        311.32        294.12        18.57 o                         
   1   9   0        197.15        214.79        14.60 o                         
   2   9   0          4.38          4.19         3.25 o                         
   3   9   0        193.74        200.82        13.73 o                         
   4   9   0        119.19        120.59         8.98 o                         
   5   9   0        127.14        109.49         8.37 o                         
   6   9   0          6.84          8.97         2.97 o                         
   7   9   0         79.52         78.06         6.20 o                         
   8   9   0         13.47         13.72         2.45 o                         
   0  10   0         67.36         68.35         6.07 o                         
   1  10   0         59.97         61.88         5.65 o                         
   2  10   0          3.87          2.69         2.79 o                         
   3  10   0          0.81          0.94         3.26 o                         
   4  10   0          7.22          7.29         2.46 o                         
   5  10   0         25.90         22.63         2.98 o                         
   6  10   0          3.07          7.94         2.13 o                         
   1  11   0        114.33        115.62         8.04 o                         
   2  11   0          2.02          5.66         2.10 o                         
 -14   1   1        330.66        327.87        20.84 o                         
 -13   1   1        588.05        595.30        37.05 o                         
 -12   1   1         22.48         19.34         3.91 o                         
 -11   1   1         31.70         86.90         7.09 o                         
 -10   1   1        616.46        628.14        38.85 o                         
  -9   1   1        875.37        891.17        54.46 o                         
  -8   1   1        430.69        477.24        29.46 o                         
  -7   1   1        846.54        806.52        49.00 o                         
  -6   1   1         26.79         21.33         2.43 o                         
  -5   1   1       9850.66      10029.91       602.32 o                         
  -4   1   1          7.80         14.11         1.77 o                         
  -3   1   1        149.84        147.00         9.10 o                         
  -2   1   1        113.75        108.73         6.75 o                         
  -1   1   1       1306.59       1318.36        79.21 o                         
   0   1   1       1801.14       1829.63        77.77 o                         
   1   1   1        732.07        733.84        44.22 o                         
   2   1   1      44404.61      45479.59      2729.00 o                         
   3   1   1        557.37        638.93        38.72 o                         
   4   1   1        190.61        208.57        13.04 o                         
   5   1   1        617.04        557.73        34.00 o                         
   6   1   1       2997.14       3119.60       187.77 o                         
   7   1   1         14.25         11.98         2.58 o                         
   8   1   1        280.23        281.34        17.87 o                         
   9   1   1         15.02         26.23         3.84 o                         
  10   1   1          7.08          1.30         4.42 o                         
  11   1   1          3.38          9.41         3.50 o                         
  12   1   1          0.22          0.00       150.98 o                         
  13   1   1         11.48          8.30         3.08 o                         
  14   1   1          1.63          1.22         2.38 o                         
 -14   2   1         40.33         52.96         4.59 o                         
 -13   2   1        142.06        121.81         8.85 o                         
 -12   2   1         28.00         26.28         3.95 o                         
 -11   2   1        479.70        513.42        32.24 o                         
 -10   2   1         17.08         21.92         3.82 o                         
  -9   2   1         24.84         23.17         3.63 o                         
  -8   2   1         22.20         23.38         3.39 o                         
  -7   2   1         28.43         24.70         2.99 o                         
  -6   2   1        489.87        520.29        31.81 o                         
  -5   2   1        555.90        503.85        30.71 o                         
  -4   2   1        191.29        190.12        11.86 o                         
  -3   2   1        116.33        131.96         8.32 o                         
  -2   2   1       4898.33       4948.01       297.12 o                         
  -1   2   1      45483.49      44371.18      2662.90 o                         
   0   2   1          4.24         10.31         0.90 o                         
   1   2   1        348.27        355.70        21.64 o                         
   2   2   1      32653.53      32763.23      1966.23 o                         
   3   2   1      13894.47      13874.05       832.93 o                         
   4   2   1       1188.61       1134.58        68.51 o                         
   5   2   1        198.79        188.63        11.96 o                         
   6   2   1       2738.27       2485.15       149.79 o                         
   7   2   1       2348.48       2140.24       129.19 o                         
   8   2   1        213.82        201.67        13.28 o                         
   9   2   1         63.11         49.87         5.15 o                         
  10   2   1       1918.76       1953.06       118.43 o                         
  11   2   1        870.22        877.60        54.08 o                         
  12   2   1          2.51          0.00       139.60 o                         
  13   2   1         32.63         32.87         3.96 o                         
  14   2   1        330.97        320.76        20.29 o                         
 -14   3   1        231.44        211.24        13.71 o                         
 -13   3   1        346.52        368.18        23.33 o                         
 -12   3   1        182.10        174.95        11.98 o                         
 -11   3   1        352.05        375.05        23.94 o                         
 -10   3   1       2425.62       2447.72       148.16 o                         
  -9   3   1       2329.88       2289.13       138.42 o                         
  -8   3   1        720.31        710.53        43.64 o                         
  -7   3   1       3176.31       3132.59       188.74 o                         
  -6   3   1       6303.61       6219.75       373.91 o                         
  -5   3   1        843.41        767.04        46.62 o                         
  -4   3   1        579.53        571.39        34.80 o                         
  -3   3   1       8587.99       8424.60       506.02 o                         
  -2   3   1      22572.27      21938.99      1316.81 o                         
  -1   3   1       2653.71       2646.73       159.13 o                         
   0   3   1       5663.16       5521.95       234.52 o                         
   1   3   1       1399.13       1288.82        77.71 o                         
   2   3   1       3257.49       3121.95       187.73 o                         
   3   3   1       6200.05       6491.78       390.04 o                         
   4   3   1       2414.13       2531.06       152.41 o                         
   5   3   1       2174.33       2073.19       125.02 o                         
   6   3   1        893.74        810.82        49.40 o                         
   7   3   1        998.36       1001.05        60.97 o                         
   8   3   1        137.48        146.99        10.15 o                         
   9   3   1        940.94        961.00        58.93 o                         
  10   3   1        603.34        618.19        38.44 o                         
  11   3   1         71.28         91.22         7.48 o                         
  12   3   1         76.10         86.68         6.96 o                         
  13   3   1         56.92         55.83         4.92 o                         
  14   3   1          2.68          0.00        88.79 o                         
 -13   4   1          0.49          1.19         2.24 o                         
 -12   4   1         16.15         17.34         3.24 o                         
 -11   4   1          0.05          0.00       118.86 o                         
 -10   4   1         53.64         51.38         5.20 o                         
  -9   4   1         60.08         62.24         5.72 o                         
  -8   4   1         33.91         32.58         3.97 o                         
  -7   4   1        314.06        335.96        21.20 o                         
  -6   4   1        108.73        115.71         8.02 o                         
  -5   4   1       1388.08       1384.30        83.75 o                         
  -4   4   1       2920.94       3047.95       183.48 o                         
  -3   4   1         95.82         92.44         6.27 o                         
  -2   4   1        126.93        114.31         7.48 o                         
  -1   4   1       6194.11       6145.10       371.56 o                         
   0   4   1       2524.43       2411.04       102.65 o                         
   1   4   1        993.01        933.35        56.51 o                         
   2   4   1        212.40        178.09        11.35 o                         
   3   4   1         80.53         47.43         3.86 o                         
   4   4   1       5821.57       5582.70       335.66 o                         
   5   4   1       7772.15       7873.09       473.14 o                         
   6   4   1       1092.10       1073.10        65.24 o                         
   7   4   1       1071.20       1080.09        65.85 o                         
   8   4   1       1256.38       1297.37        79.01 o                         
   9   4   1        536.47        604.14        37.58 o                         
  10   4   1        518.20        530.94        33.34 o                         
  11   4   1        313.89        340.08        21.87 o                         
  12   4   1         33.66         34.64         4.21 o                         
  13   4   1        110.37        132.59         9.17 o                         
 -13   5   1          9.88          8.66         2.31 o                         
 -12   5   1        101.60        122.70         8.71 o                         
 -11   5   1        220.72        248.73        16.36 o                         
 -10   5   1          6.38          9.32         3.14 o                         
  -9   5   1          0.70          4.34         3.11 o                         
  -8   5   1       1773.09       1853.42       112.47 o                         
  -7   5   1       1250.47       1243.76        75.78 o                         
  -6   5   1         15.27         17.98         3.09 o                         
  -5   5   1       1395.27       1334.93        81.02 o                         
  -4   5   1       3826.84       3883.95       233.84 o                         
  -3   5   1       1329.19       1366.65        82.77 o                         
  -2   5   1       1322.97       1356.32        82.07 o                         
  -1   5   1       2806.45       2806.75       169.09 o                         
   0   5   1         44.55         39.26         2.52 o                         
   1   5   1       1809.52       1797.81       108.60 o                         
   2   5   1        862.93        859.57        52.34 o                         
   3   5   1         25.53         53.00         4.47 o                         
   4   5   1        785.83        743.11        45.47 o                         
   5   5   1          8.81          0.00       148.41 o                         
   6   5   1         61.18         57.73         5.24 o                         
   7   5   1         55.36         56.19         5.23 o                         
   8   5   1       1502.39       1531.31        93.16 o                         
   9   5   1         44.80         47.10         5.14 o                         
  10   5   1         17.51         15.83         3.59 o                         
  11   5   1          5.70          5.41         2.99 o                         
  12   5   1         61.43         54.19         4.85 o                         
  13   5   1          6.92          0.00        89.86 o                         
 -12   6   1          0.38          0.00        98.35 o                         
 -11   6   1        191.87        188.04        12.62 o                         
 -10   6   1         51.09         45.03         4.71 o                         
  -9   6   1        124.10        127.90         9.40 o                         
  -8   6   1          1.46          4.40         3.16 o                         
  -7   6   1       2474.32       2532.72       153.22 o                         
  -6   6   1        447.94        449.96        28.29 o                         
  -5   6   1       1105.20       1089.36        66.50 o                         
  -4   6   1         78.99         75.52         6.03 o                         
  -3   6   1        322.16        303.29        19.30 o                         
  -2   6   1        169.38        163.04        10.90 o                         
  -1   6   1        202.76        202.16        13.19 o                         
   0   6   1         39.05         28.47         2.45 o                         
   1   6   1         60.74         59.04         4.92 o                         
   2   6   1          1.50          0.00       128.37 o                         
   3   6   1         51.54         50.20         4.75 o                         
   4   6   1        156.04        166.20        11.29 o                         
   5   6   1        593.78        641.20        39.72 o                         
   6   6   1        492.64        484.26        30.37 o                         
   7   6   1        235.34        223.53        15.07 o                         
   8   6   1        449.68        466.06        29.47 o                         
   9   6   1        329.58        323.13        20.92 o                         
  10   6   1         10.63          7.68         2.98 o                         
  11   6   1          0.63          0.89         3.04 o                         
  12   6   1         64.78         71.98         5.51 o                         
 -11   7   1         37.18         32.12         3.54 o                         
 -10   7   1        194.79        180.13        12.13 o                         
  -9   7   1         31.48         31.37         3.98 o                         
  -8   7   1        100.40         99.54         7.74 o                         
  -7   7   1        147.16        144.30        10.43 o                         
  -6   7   1        548.66        528.45        33.14 o                         
  -5   7   1        555.74        550.00        34.38 o                         
  -4   7   1         61.58         58.86         5.58 o                         
  -3   7   1        136.20        146.62        10.27 o                         
  -2   7   1        293.62        301.65        19.47 o                         
  -1   7   1        424.54        442.90        27.87 o                         
   0   7   1          4.51          6.97         2.25 o                         
   1   7   1        102.94         98.60         7.55 o                         
   2   7   1       1177.12       1226.62        74.83 o                         
   3   7   1        467.52        488.94        30.68 o                         
   4   7   1        282.34        288.12        18.78 o                         
   5   7   1        236.03        251.44        16.71 o                         
   6   7   1        533.26        518.84        32.58 o                         
   7   7   1        356.19        364.41        23.39 o                         
   8   7   1         20.39         19.45         3.63 o                         
   9   7   1        199.63        175.53        12.00 o                         
  10   7   1          0.53          0.19        14.59 o                         
  11   7   1         62.11         60.89         4.78 o                         
 -10   8   1          5.43          8.31         2.23 o                         
  -9   8   1          5.82          2.31         2.38 o                         
  -8   8   1         44.55         34.98         4.03 o                         
  -7   8   1         28.06         24.67         3.80 o                         
  -6   8   1         10.61          7.41         3.34 o                         
  -5   8   1          1.49          6.52         3.11 o                         
  -4   8   1        154.96        153.46        11.01 o                         
  -3   8   1         56.48         64.63         5.97 o                         
  -2   8   1          3.22          0.00       168.30 o                         
  -1   8   1         38.47         46.51         4.77 o                         
   0   8   1         99.70         98.49         5.51 o                         
   1   8   1         72.78        134.78         9.78 o                         
   2   8   1        197.01        208.28        14.16 o                         
   3   8   1        434.13        436.81        27.71 o                         
   4   8   1        240.60        251.18        16.67 o                         
   5   8   1        160.18        163.33        11.62 o                         
   6   8   1        208.71        215.36        14.43 o                         
   7   8   1        123.39        115.75         8.52 o                         
   8   8   1        234.17        206.54        13.76 o                         
   9   8   1        143.15        145.61         9.94 o                         
  10   8   1         38.78         25.67         2.95 o                         
  -9   9   1        147.92        122.56         8.32 o                         
  -8   9   1        273.14        268.21        17.15 o                         
  -7   9   1        156.27        148.16        10.23 o                         
  -6   9   1        228.05        260.23        16.91 o                         
  -5   9   1         61.79         57.10         5.27 o                         
  -4   9   1       1357.10       1335.57        81.61 o                         
  -3   9   1        768.50        801.72        49.66 o                         
  -2   9   1         54.10         71.77         6.32 o                         
  -1   9   1        152.88        143.18        10.59 o                         
   0   9   1        914.42       1000.36        43.58 o                         
   1   9   1        203.58        193.33        13.39 o                         
   2   9   1         12.08         13.72         3.34 o                         
   3   9   1        606.83        622.68        38.86 o                         
   4   9   1        190.31        180.32        12.43 o                         
   5   9   1         43.49         43.39         4.53 o                         
   6   9   1          0.91          1.36         2.56 o                         
   7   9   1         81.88         73.92         5.78 o                         
   8   9   1          2.79          0.00        88.30 o                         
  -6  10   1         21.44         21.92         2.77 o                         
  -5  10   1         16.81         24.54         3.03 o                         
  -4  10   1         28.37         18.49         3.40 o                         
  -3  10   1        239.66        235.04        15.51 o                         
  -2  10   1        183.27        184.83        12.61 o                         
  -1  10   1         25.87         27.95         3.92 o                         
   0  10   1        135.59        132.68         6.76 o                         
   1  10   1        555.74        598.56        37.23 o                         
   2  10   1         97.47         83.52         6.68 o                         
   3  10   1         26.99         24.23         3.40 o                         
   4  10   1        112.79        102.47         7.57 o                         
   5  10   1        269.73        266.13        17.05 o                         
   6  10   1          3.55          3.62         1.92 o                         
  -3  11   1          0.18          1.17         1.77 o                         
  -2  11   1          7.85         11.77         2.38 o                         
  -1  11   1        216.36        225.29        14.63 o                         
   0  11   1        161.99        164.02         7.78 o                         
   1  11   1         10.01         13.01         2.33 o                         
   2  11   1          1.78          1.80         2.00 o                         
 -14   0   2         61.86         51.86         4.68 o                         
 -13   0   2         37.43         39.46         4.42 o                         
 -12   0   2       1635.70       1607.54        97.83 o                         
 -11   0   2        991.95        959.14        58.88 o                         
 -10   0   2        723.95        751.70        46.25 o                         
  -9   0   2       1618.65       1570.17        95.20 o                         
  -8   0   2       1378.92       1292.88        78.39 o                         
  -7   0   2       2615.81       2406.20       145.02 o                         
  -6   0   2       3059.24       3135.51       188.64 o                         
  -5   0   2       3081.58       2712.74       163.22 o                         
  -4   0   2       2778.84       2411.00       144.98 o                         
  -3   0   2       8526.68       8178.78       490.94 o                         
  -2   0   2       2946.82       3116.52       187.22 o                         
  -1   0   2       5233.39       4960.48       297.82 o                         
   0   0   2        902.18        874.39        37.24 o                         
   1   0   2       2837.18       2918.04       175.27 o                         
   2   0   2       1366.48       1307.62        78.70 o                         
   3   0   2       2492.18       2377.36       142.94 o                         
   4   0   2       1166.97       1149.84        69.31 o                         
   5   0   2        660.25        636.17        38.62 o                         
   6   0   2        490.32        432.92        26.54 o                         
   7   0   2        710.62        709.63        43.28 o                         
   8   0   2        248.31        297.06        18.81 o                         
   9   0   2       1690.24       1699.83       103.07 o                         
  10   0   2         20.63         27.75         4.06 o                         
  11   0   2          1.65          2.60         3.07 o                         
  12   0   2        133.28        143.24        10.35 o                         
  13   0   2        540.45        544.09        34.02 o                         
  14   0   2          5.76         10.56         2.38 o                         
 -14   1   2        118.59        118.97         8.44 o                         
 -13   1   2          0.67          1.91         2.90 o                         
 -12   1   2        129.14        119.85         9.00 o                         
 -11   1   2       1194.40       1262.73        77.10 o                         
 -10   1   2        778.74        781.38        48.05 o                         
  -9   1   2        267.07        277.64        17.78 o                         
  -8   1   2       2014.80       1998.41       120.72 o                         
  -7   1   2       2147.31       2108.17       127.09 o                         
  -6   1   2       1972.18       1983.84       119.57 o                         
  -5   1   2       1001.10        977.28        59.05 o                         
  -4   1   2       5231.96       5220.44       313.58 o                         
  -3   1   2      20286.92      21210.38      1272.91 o                         
  -2   1   2       2431.48       2485.38       149.38 o                         
  -1   1   2       1059.30        952.29        57.33 o                         
   0   1   2       6146.09       6132.84       260.37 o                         
   1   1   2      25456.27      26316.56      1579.51 o                         
   2   1   2       7885.62       8015.86       481.28 o                         
   3   1   2       4324.27       4414.75       265.29 o                         
   4   1   2       8553.49       8655.52       519.86 o                         
   5   1   2       7299.38       7355.82       441.98 o                         
   6   1   2       2645.85       2781.07       167.62 o                         
   7   1   2       1625.19       1580.01        95.68 o                         
   8   1   2       2501.88       2558.61       154.62 o                         
   9   1   2       1639.68       1671.68       101.57 o                         
  10   1   2         49.32         47.77         5.56 o                         
  11   1   2         66.76         70.47         6.38 o                         
  12   1   2        608.04        633.92        39.49 o                         
  13   1   2        189.96        176.36        12.10 o                         
  14   1   2          6.76          8.94         2.40 o                         
 -14   2   2         87.06        112.55         7.95 o                         
 -13   2   2         40.92         43.77         4.44 o                         
 -12   2   2         28.16         31.57         4.16 o                         
 -11   2   2          0.54          3.07         3.40 o                         
 -10   2   2        240.88        230.84        15.28 o                         
  -9   2   2        394.60        406.39        25.49 o                         
  -8   2   2         71.77         71.09         5.70 o                         
  -7   2   2        342.01        328.88        20.51 o                         
  -6   2   2         64.38         48.50         3.91 o                         
  -5   2   2        628.82        581.98        35.40 o                         
  -4   2   2       4327.93       4344.96       261.16 o                         
  -3   2   2        192.28        227.55        14.04 o                         
  -2   2   2       2007.62       2202.89       132.43 o                         
  -1   2   2       2013.99       1941.67       116.75 o                         
   0   2   2       5858.53       5814.92       246.97 o                         
   1   2   2        500.68        514.59        31.26 o                         
   2   2   2       3586.05       3724.86       223.88 o                         
   3   2   2       3527.81       3597.07       216.36 o                         
   4   2   2        344.91        368.23        22.68 o                         
   5   2   2       1590.21       1675.29       101.14 o                         
   6   2   2        196.44        226.21        14.52 o                         
   7   2   2       1118.70       1123.94        68.41 o                         
   8   2   2        120.72        135.48         9.57 o                         
   9   2   2          9.37         11.08         3.60 o                         
  10   2   2        412.31        435.00        27.65 o                         
  11   2   2        125.65        129.12         9.61 o                         
  12   2   2          7.32          7.15         3.23 o                         
  13   2   2          1.78          0.63         5.65 o                         
  14   2   2         43.84         39.98         3.77 o                         
 -14   3   2          0.20          1.84         1.91 o                         
 -13   3   2         94.01        103.83         7.62 o                         
 -12   3   2          1.08          0.00       120.92 o                         
 -11   3   2        542.66        545.41        34.10 o                         
 -10   3   2         59.08         52.37         5.40 o                         
  -9   3   2       1164.70       1207.26        73.58 o                         
  -8   3   2        170.47        174.57        11.72 o                         
  -7   3   2        132.93        125.55         8.63 o                         
  -6   3   2         10.82         15.62         2.43 o                         
  -5   3   2       1199.37       1194.18        72.19 o                         
  -4   3   2        413.10        416.85        25.51 o                         
  -3   3   2         58.81         86.48         5.75 o                         
  -2   3   2        878.48        898.30        54.31 o                         
  -1   3   2        202.23        180.39        11.23 o                         
   0   3   2        606.93        602.77        25.87 o                         
   1   3   2        111.18        111.18         7.30 o                         
   2   3   2        450.66        455.98        27.89 o                         
   3   3   2       1519.46       1577.99        95.25 o                         
   4   3   2       1517.74       1632.45        98.58 o                         
   5   3   2       2500.81       2709.82       163.36 o                         
   6   3   2        491.15        470.54        29.15 o                         
   7   3   2        555.19        611.16        37.72 o                         
   8   3   2          9.54          5.43         3.48 o                         
   9   3   2         24.79         21.93         4.23 o                         
  10   3   2         76.49         94.61         7.63 o                         
  11   3   2        123.46        139.39        10.25 o                         
  12   3   2          1.44          0.00       125.63 o                         
  13   3   2         12.82         11.82         2.68 o                         
 -13   4   2          0.16          0.18        12.86 o                         
 -12   4   2        271.62        258.48        16.80 o                         
 -11   4   2         33.42         39.63         4.33 o                         
 -10   4   2          1.76          4.27         3.06 o                         
  -9   4   2        194.57        191.45        12.94 o                         
  -8   4   2       2646.18       2610.16       157.69 o                         
  -7   4   2        872.21        899.34        54.88 o                         
  -6   4   2        195.66        197.66        12.81 o                         
  -5   4   2       1692.97       1715.01       103.63 o                         
  -4   4   2       1089.83       1109.95        67.23 o                         
  -3   4   2          5.23          2.81         1.80 o                         
  -2   4   2         59.42         60.64         4.42 o                         
  -1   4   2        990.41        965.94        58.45 o                         
   0   4   2        686.20        629.37        27.08 o                         
   1   4   2       3122.06       3228.01       194.32 o                         
   2   4   2        184.16        222.36        14.09 o                         
   3   4   2        273.92        289.47        18.14 o                         
   4   4   2        215.63        213.20        13.66 o                         
   5   4   2        285.65        246.56        15.80 o                         
   6   4   2         34.14         26.37         3.42 o                         
   7   4   2         48.74         51.97         5.03 o                         
   8   4   2         29.86         36.13         4.50 o                         
   9   4   2        254.60        252.84        16.79 o                         
  10   4   2        341.76        339.98        21.94 o                         
  11   4   2        142.67        147.78        10.62 o                         
  12   4   2          5.50          6.89         2.69 o                         
  13   4   2         38.52         48.36         4.17 o                         
 -13   5   2          0.20          0.00        92.98 o                         
 -12   5   2          0.19          0.88         2.99 o                         
 -11   5   2         81.28         73.74         6.10 o                         
 -10   5   2        173.47        162.50        11.33 o                         
  -9   5   2         18.22         20.41         3.61 o                         
  -8   5   2       1124.63       1111.19        67.90 o                         
  -7   5   2       1470.20       1485.95        90.27 o                         
  -6   5   2        491.09        438.78        27.40 o                         
  -5   5   2         24.62         25.89         3.51 o                         
  -4   5   2       1775.63       1782.13       107.78 o                         
  -3   5   2       3971.75       4076.10       245.38 o                         
  -2   5   2        735.42        724.94        44.21 o                         
  -1   5   2       1075.27       1074.04        65.14 o                         
   0   5   2       1920.64       1836.01        78.37 o                         
   1   5   2       5903.27       5842.66       351.43 o                         
   2   5   2       1738.78       1823.80       110.20 o                         
   3   5   2        823.24        871.86        53.17 o                         
   4   5   2       1912.28       1744.71       105.62 o                         
   5   5   2       1291.81       1192.08        72.57 o                         
   6   5   2        300.74        298.03        19.16 o                         
   7   5   2        424.01        411.73        26.04 o                         
   8   5   2       1835.90       1746.70       106.16 o                         
   9   5   2        637.51        618.39        38.59 o                         
  10   5   2         33.14         27.13         4.08 o                         
  11   5   2         53.28         65.28         5.55 o                         
  12   5   2        184.29        180.57        12.02 o                         
 -12   6   2        185.07        175.84        11.67 o                         
 -11   6   2        170.24        179.58        12.08 o                         
 -10   6   2        110.37        125.86         9.12 o                         
  -9   6   2        263.72        274.88        18.00 o                         
  -8   6   2         50.01         46.86         5.08 o                         
  -7   6   2        133.10        143.84        10.26 o                         
  -6   6   2        626.91        606.31        37.62 o                         
  -5   6   2        427.24        407.78        25.65 o                         
  -4   6   2       1138.23       1168.84        71.20 o                         
  -3   6   2        932.63        943.79        57.62 o                         
  -2   6   2         42.80         51.65         4.63 o                         
  -1   6   2        247.38        233.23        15.05 o                         
   0   6   2        851.22        940.17        40.55 o                         
   1   6   2        861.98        998.84        60.50 o                         
   2   6   2        108.41        106.54         7.72 o                         
   3   6   2        128.00        144.00        10.00 o                         
   4   6   2          4.96          3.85         3.01 o                         
   5   6   2         16.91         10.34         3.36 o                         
   6   6   2        442.09        429.67        27.14 o                         
   7   6   2         55.65         53.95         5.38 o                         
   8   6   2          6.59         13.47         3.62 o                         
   9   6   2        107.36         97.97         7.66 o                         
  10   6   2          1.70          0.00       116.90 o                         
  11   6   2         32.37         36.91         3.74 o                         
  12   6   2         20.07         19.33         2.55 o                         
 -11   7   2         23.42         19.93         2.68 o                         
 -10   7   2         56.07         50.32         4.73 o                         
  -9   7   2        399.34        394.20        25.03 o                         
  -8   7   2        100.21         98.47         7.59 o                         
  -7   7   2         51.51         53.83         5.32 o                         
  -6   7   2        448.96        450.15        28.45 o                         
  -5   7   2       3196.09       3212.81       194.05 o                         
  -4   7   2       1542.75       1582.77        96.23 o                         
  -3   7   2        288.38        281.06        18.30 o                         
  -2   7   2       2471.65       2460.78       148.87 o                         
  -1   7   2       2125.17       2228.28       134.85 o                         
   0   7   2       1186.87       1155.82        49.91 o                         
   1   7   2        389.77        388.91        24.57 o                         
   2   7   2       1480.01       1455.49        88.56 o                         
   3   7   2       1517.18       1513.67        92.07 o                         
   4   7   2        505.60        532.95        33.32 o                         
   5   7   2        328.93        304.98        19.84 o                         
   6   7   2        751.80        740.91        45.86 o                         
   7   7   2        782.90        827.18        51.03 o                         
   8   7   2         75.75         90.20         7.10 o                         
   9   7   2         15.89         16.00         3.20 o                         
  10   7   2        195.99        197.68        12.99 o                         
  11   7   2        206.81        194.75        12.62 o                         
 -10   8   2        185.33        185.29        12.13 o                         
  -9   8   2         19.13         22.26         3.08 o                         
  -8   8   2         70.53         56.19         5.22 o                         
  -7   8   2         47.44         52.11         5.04 o                         
  -6   8   2        440.67        466.70        29.49 o                         
  -5   8   2         74.97         66.20         6.10 o                         
  -4   8   2         92.01         92.85         7.62 o                         
  -3   8   2          0.76          0.80         7.34 o                         
  -2   8   2        687.31        748.48        46.39 o                         
  -1   8   2         32.62         44.46         5.13 o                         
   0   8   2        115.91        117.12         6.29 o                         
   1   8   2          2.56          7.02         3.58 o                         
   2   8   2        827.79        883.37        54.41 o                         
   3   8   2        232.46        234.45        15.68 o                         
   4   8   2        358.79        342.47        22.09 o                         
   5   8   2        333.28        353.47        22.68 o                         
   6   8   2        272.27        261.50        17.20 o                         
   7   8   2         52.65         65.61         5.74 o                         
   8   8   2         47.14         42.06         4.15 o                         
   9   8   2         14.32         11.74         2.51 o                         
  10   8   2         41.88         34.25         3.17 o                         
  -8   9   2         22.23         25.33         3.08 o                         
  -7   9   2         14.84         16.89         2.81 o                         
  -6   9   2         16.43         13.31         3.29 o                         
  -5   9   2         58.48         58.77         5.38 o                         
  -4   9   2          0.63          0.00       140.13 o                         
  -3   9   2         18.53         15.06         3.70 o                         
  -2   9   2         82.57        102.70         8.25 o                         
  -1   9   2         66.42         66.60         6.33 o                         
   0   9   2          9.13         10.98         2.45 o                         
   1   9   2          0.28          2.59         3.08 o                         
   2   9   2        328.69        350.78        22.60 o                         
   3   9   2        389.87        417.51        26.52 o                         
   4   9   2         24.04         24.31         3.83 o                         
   5   9   2         71.71         60.58         5.30 o                         
   6   9   2        114.30        128.80         9.03 o                         
   7   9   2         28.85         33.48         3.45 o                         
   8   9   2          8.90          8.45         2.09 o                         
  -6  10   2          3.55          2.73         2.13 o                         
  -5  10   2          2.01          0.17        13.08 o                         
  -4  10   2          6.05         10.96         2.70 o                         
  -3  10   2          7.57          9.58         2.86 o                         
  -2  10   2        173.61        160.58        11.17 o                         
  -1  10   2        121.83        128.56         9.40 o                         
   0  10   2         10.23         19.13         2.40 o                         
   1  10   2         38.12         42.63         4.43 o                         
   2  10   2          9.22          2.90         2.68 o                         
   3  10   2          0.09          0.19        14.63 o                         
   4  10   2          7.75         12.79         2.53 o                         
   5  10   2         11.83         10.05         2.48 o                         
   6  10   2          2.37          2.87         1.83 o                         
  -2  11   2        116.78        105.59         7.44 o                         
  -1  11   2        237.00        208.39        13.59 o                         
   0  11   2         21.80         21.93         1.98 o                         
   1  11   2          0.03          0.72         2.49 o                         
   2  11   2         95.28         82.99         6.07 o                         
 -14   1   3        108.73        134.99         9.25 o                         
 -13   1   3         83.71         79.77         6.46 o                         
 -12   1   3         82.21        102.91         7.92 o                         
 -11   1   3          4.11          0.00       161.58 o                         
 -10   1   3        504.54        533.50        33.30 o                         
  -9   1   3         74.69         83.99         6.68 o                         
  -8   1   3        190.10        215.82        13.93 o                         
  -7   1   3         94.17         91.92         6.51 o                         
  -6   1   3        493.33        480.02        29.41 o                         
  -5   1   3        528.12        576.67        35.07 o                         
  -4   1   3        907.90        863.37        52.20 o                         
  -3   1   3        214.00        197.66        12.23 o                         
  -2   1   3         89.77         72.13         4.70 o                         
  -1   1   3        632.32        582.19        35.20 o                         
   0   1   3       2984.77       2937.38       124.83 o                         
   1   1   3        566.76        634.86        38.40 o                         
   2   1   3        787.66        797.96        48.24 o                         
   3   1   3        673.59        664.21        40.27 o                         
   4   1   3       2932.58       2974.75       178.96 o                         
   5   1   3        152.95        167.62        10.79 o                         
   6   1   3        624.69        636.06        38.94 o                         
   7   1   3       2176.51       2329.76       140.72 o                         
   8   1   3       1109.48       1170.72        71.31 o                         
   9   1   3        277.39        290.98        18.90 o                         
  10   1   3         35.60         34.46         4.55 o                         
  11   1   3        275.83        274.74        18.21 o                         
  12   1   3         36.51         33.62         4.48 o                         
  13   1   3          3.16          2.50         2.60 o                         
  14   1   3         60.55         54.90         4.59 o                         
 -14   2   3         19.52         15.51         2.67 o                         
 -13   2   3        526.79        506.24        31.69 o                         
 -12   2   3        119.28        126.16         9.27 o                         
 -11   2   3         44.03         42.25         4.83 o                         
 -10   2   3       1501.01       1517.98        92.32 o                         
  -9   2   3       3299.76       3277.32       197.75 o                         
  -8   2   3       3255.27       3317.30       199.97 o                         
  -7   2   3        591.49        613.02        37.57 o                         
  -6   2   3       5830.65       5789.05       347.97 o                         
  -5   2   3      10949.75      11349.70       681.54 o                         
  -4   2   3       4201.03       4285.22       257.63 o                         
  -3   2   3        266.11        244.66        15.11 o                         
  -2   2   3       8106.72       7831.87       470.31 o                         
  -1   2   3      18632.55      17921.80      1075.80 o                         
   0   2   3       1437.77       1440.81        61.37 o                         
   1   2   3       4303.96       4434.85       266.56 o                         
   2   2   3       3665.26       3432.97       206.44 o                         
   3   2   3       1754.41       1561.63        94.24 o                         
   4   2   3       1830.42       1805.95       109.00 o                         
   5   2   3        676.43        654.61        40.01 o                         
   6   2   3       1683.66       1637.69        99.12 o                         
   7   2   3       1664.15       1691.69       102.50 o                         
   8   2   3         10.44         11.51         3.37 o                         
   9   2   3        115.40        115.52         8.71 o                         
  10   2   3        732.45        722.13        44.82 o                         
  11   2   3         35.02         37.62         4.75 o                         
  12   2   3         43.10         52.73         5.08 o                         
  13   2   3          3.88          3.30         2.37 o                         
 -14   3   3        134.22        144.28         9.67 o                         
 -13   3   3        252.27        256.04        16.63 o                         
 -12   3   3         10.09          2.76         2.88 o                         
 -11   3   3         30.88         43.44         4.65 o                         
 -10   3   3         62.59         62.77         5.67 o                         
  -9   3   3         82.47         87.82         6.87 o                         
  -8   3   3          2.23          0.81         5.48 o                         
  -7   3   3        221.30        217.10        14.00 o                         
  -6   3   3        201.30        177.53        11.53 o                         
  -5   3   3        974.24       1075.91        65.15 o                         
  -4   3   3       3590.83       3732.70       224.44 o                         
  -3   3   3        527.13        546.17        33.27 o                         
  -2   3   3        565.11        618.14        37.54 o                         
  -1   3   3        903.28        846.66        51.19 o                         
   0   3   3       4010.07       4099.84       174.25 o                         
   1   3   3         76.74         70.96         5.01 o                         
   2   3   3       2128.73       2200.99       132.58 o                         
   3   3   3       3547.73       3451.62       207.75 o                         
   4   3   3        851.23        726.94        44.32 o                         
   5   3   3       1623.54       1810.51       109.46 o                         
   6   3   3        863.63        830.94        50.78 o                         
   7   3   3       1987.22       1934.85       117.12 o                         
   8   3   3        433.71        447.07        28.12 o                         
   9   3   3        425.46        441.25        27.93 o                         
  10   3   3        179.97        178.02        12.45 o                         
  11   3   3       1146.51       1176.73        72.04 o                         
  12   3   3        270.59        278.24        18.02 o                         
  13   3   3          0.78          2.95         2.12 o                         
 -13   4   3        282.14        278.46        17.81 o                         
 -12   4   3        366.14        354.04        22.53 o                         
 -11   4   3        761.43        735.56        45.45 o                         
 -10   4   3        421.79        446.75        28.18 o                         
  -9   4   3         48.33         59.51         5.38 o                         
  -8   4   3        628.43        631.43        39.05 o                         
  -7   4   3       2923.92       2885.89       174.14 o                         
  -6   4   3       2623.51       2637.49       159.07 o                         
  -5   4   3       4792.05       4771.25       287.06 o                         
  -4   4   3       3235.48       3104.72       186.91 o                         
  -3   4   3        919.48        804.39        48.87 o                         
  -2   4   3       9910.29      10130.48       608.53 o                         
  -1   4   3       7169.23       7408.95       445.14 o                         
   0   4   3       1663.80       1581.13        67.53 o                         
   1   4   3       3117.46       3028.62       182.37 o                         
   2   4   3       2055.70       2007.88       121.14 o                         
   3   4   3       1799.99       1708.10       103.24 o                         
   4   4   3       3108.86       3223.41       194.22 o                         
   5   4   3       1322.42       1385.32        84.03 o                         
   6   4   3        416.16        374.83        23.59 o                         
   7   4   3        525.69        508.11        31.71 o                         
   8   4   3         31.49         41.76         4.78 o                         
   9   4   3         47.52         46.29         5.05 o                         
  10   4   3        389.71        356.70        23.04 o                         
  11   4   3        113.27         98.40         7.68 o                         
  12   4   3         16.61         14.33         2.86 o                         
  13   4   3         11.92          7.96         2.13 o                         
 -13   5   3          0.00          1.73         1.79 o                         
 -12   5   3        144.84        143.29         9.80 o                         
 -11   5   3         10.27         13.40         3.30 o                         
 -10   5   3         83.16         88.23         6.95 o                         
  -9   5   3         59.71         76.48         6.28 o                         
  -8   5   3        239.12        229.73        15.19 o                         
  -7   5   3        181.31        193.33        12.95 o                         
  -6   5   3       1350.10       1299.84        79.00 o                         
  -5   5   3         61.59         53.99         4.79 o                         
  -4   5   3         10.34          5.57         2.58 o                         
  -3   5   3       1220.99       1322.14        80.09 o                         
  -2   5   3        215.82        225.46        14.35 o                         
  -1   5   3        223.29        224.66        14.33 o                         
   0   5   3        301.26        278.79        12.41 o                         
   1   5   3       2000.38       2087.90       126.06 o                         
   2   5   3        736.99        694.23        42.52 o                         
   3   5   3        189.91        244.45        15.67 o                         
   4   5   3         21.85         25.30         3.41 o                         
   5   5   3        729.65        727.13        44.69 o                         
   6   5   3        859.08        853.61        52.37 o                         
   7   5   3          1.29          3.83         3.23 o                         
   8   5   3        322.15        313.62        20.28 o                         
   9   5   3         43.42         65.26         5.80 o                         
  10   5   3        225.88        268.15        17.53 o                         
  11   5   3          6.32          6.92         2.66 o                         
  12   5   3          2.62         12.39         2.31 o                         
 -12   6   3          9.76         16.32         2.42 o                         
 -11   6   3        171.70        182.05        12.22 o                         
 -10   6   3         67.35         67.71         5.88 o                         
  -9   6   3         51.74         40.46         4.48 o                         
  -8   6   3         43.74         44.61         4.63 o                         
  -7   6   3        572.17        593.23        36.88 o                         
  -6   6   3        271.55        294.05        18.97 o                         
  -5   6   3         90.77         94.25         7.26 o                         
  -4   6   3         19.23         23.57         3.65 o                         
  -3   6   3        233.90        220.07        14.43 o                         
  -2   6   3         33.62         45.99         4.25 o                         
  -1   6   3         45.76         50.31         4.59 o                         
   0   6   3        995.62       1011.80        43.64 o                         
   1   6   3        903.29        921.18        56.30 o                         
   2   6   3        144.12        131.60         9.24 o                         
   3   6   3        361.13        349.08        22.10 o                         
   4   6   3        935.16        925.28        56.64 o                         
   5   6   3        240.88        242.64        15.93 o                         
   6   6   3         50.88         47.76         4.96 o                         
   7   6   3          6.76          5.71         3.17 o                         
   8   6   3        242.48        229.31        15.34 o                         
   9   6   3         58.21         59.28         5.46 o                         
  10   6   3         18.91         16.03         2.99 o                         
  11   6   3          6.63          2.65         2.24 o                         
 -11   7   3          7.45          9.02         2.22 o                         
 -10   7   3        465.07        461.73        28.86 o                         
  -9   7   3         28.76         35.59         4.19 o                         
  -8   7   3         43.43         41.26         4.67 o                         
  -7   7   3          0.60          3.36         2.86 o                         
  -6   7   3          7.62         11.31         3.37 o                         
  -5   7   3          2.34          0.00       143.24 o                         
  -4   7   3         10.57         11.97         3.53 o                         
  -3   7   3        120.39        120.72         8.87 o                         
  -2   7   3         37.41         40.93         4.69 o                         
  -1   7   3          0.34          0.00       154.64 o                         
   0   7   3        197.07        194.68         9.28 o                         
   1   7   3         27.46         24.26         3.83 o                         
   2   7   3        396.66        432.08        27.25 o                         
   3   7   3        294.22        280.87        18.26 o                         
   4   7   3        576.74        592.24        36.86 o                         
   5   7   3        297.07        283.47        18.50 o                         
   6   7   3          0.13         25.62         3.75 o                         
   7   7   3        328.84        287.21        18.72 o                         
   8   7   3        234.32        207.54        13.88 o                         
   9   7   3          2.45          6.75         2.59 o                         
  10   7   3         50.34         48.96         4.31 o                         
 -10   8   3         43.23         37.65         3.52 o                         
  -9   8   3        205.82        191.92        12.78 o                         
  -8   8   3        138.72        128.88         9.18 o                         
  -7   8   3         63.54         58.34         5.29 o                         
  -6   8   3         74.02         74.37         6.27 o                         
  -5   8   3        231.54        243.58        16.13 o                         
  -4   8   3        341.22        360.36        23.19 o                         
  -3   8   3        880.34        902.40        55.62 o                         
  -2   8   3        689.79        750.10        46.49 o                         
  -1   8   3        325.86        357.92        23.07 o                         
   0   8   3        320.16        332.90        15.22 o                         
   1   8   3        591.39        600.05        37.42 o                         
   2   8   3        556.76        568.46        35.53 o                         
   3   8   3        259.10        280.30        18.39 o                         
   4   8   3         12.68         27.91         3.75 o                         
   5   8   3          0.43          7.39         3.25 o                         
   6   8   3        184.48        180.09        12.28 o                         
   7   8   3        118.78        106.71         7.95 o                         
   8   8   3         19.59         18.93         2.99 o                         
   9   8   3          8.20          5.93         2.17 o                         
  -8   9   3         27.89         31.13         3.24 o                         
  -7   9   3         11.38         12.68         2.68 o                         
  -6   9   3          2.86          7.60         2.58 o                         
  -5   9   3          1.75          1.04         3.58 o                         
  -4   9   3         34.63         45.13         4.69 o                         
  -3   9   3        355.37        329.29        21.36 o                         
  -2   9   3        388.16        400.48        25.64 o                         
  -1   9   3          1.41          0.00       156.04 o                         
   0   9   3          3.73          2.14         3.05 o                         
   1   9   3        140.17        132.49         9.65 o                         
   2   9   3        263.05        256.94        16.96 o                         
   3   9   3         77.19         72.96         6.29 o                         
   4   9   3          6.48          2.32         2.95 o                         
   5   9   3        262.66        230.38        15.13 o                         
   6   9   3        122.54        122.79         8.70 o                         
   7   9   3         14.68         12.72         2.42 o                         
   8   9   3          0.98          4.62         2.10 o                         
  -6  10   3         31.11         29.50         3.16 o                         
  -5  10   3         24.62         24.08         3.04 o                         
  -4  10   3        260.14        267.45        17.24 o                         
  -3  10   3        194.77        203.18        13.60 o                         
  -2  10   3         21.64         25.86         3.58 o                         
  -1  10   3         13.84         15.85         3.37 o                         
   0  10   3        520.14        559.81        24.67 o                         
   1  10   3        405.28        399.21        25.23 o                         
   2  10   3          2.97          5.20         2.66 o                         
   3  10   3          4.21          6.43         2.42 o                         
   4  10   3        469.15        465.43        28.94 o                         
   5  10   3        289.53        266.52        16.94 o                         
  -1  11   3          0.05          1.52         1.94 o                         
   0  11   3         11.10         10.36         1.51 o                         
 -14   0   4         55.95         49.13         4.36 o                         
 -13   0   4         57.53         51.67         5.01 o                         
 -12   0   4          2.50          1.14         3.74 o                         
 -11   0   4        908.41        888.92        54.71 o                         
 -10   0   4         79.01         84.92         6.89 o                         
  -9   0   4        671.93        663.67        40.91 o                         
  -8   0   4        126.94        124.68         8.70 o                         
  -7   0   4       6388.82       6446.23       387.56 o                         
  -6   0   4       9609.73       9912.67       595.55 o                         
  -5   0   4       2319.91       2517.37       151.59 o                         
  -4   0   4         91.95        103.23         6.77 o                         
  -3   0   4       9552.42       9430.71       566.21 o                         
  -2   0   4      14925.28      14972.18       898.72 o                         
  -1   0   4        703.10        762.18        46.06 o                         
   0   0   4       9111.57       9371.79       397.89 o                         
   1   0   4      17048.98      17827.97      1070.15 o                         
   2   0   4       9285.53       9217.46       553.55 o                         
   3   0   4       6389.96       6649.49       399.40 o                         
   4   0   4       2340.24       2155.55       129.82 o                         
   5   0   4       3645.88       3493.36       210.25 o                         
   6   0   4       4312.14       4278.62       257.45 o                         
   7   0   4        105.01        101.42         7.29 o                         
   8   0   4        741.08        764.40        46.95 o                         
   9   0   4       3233.08       3365.61       203.15 o                         
  10   0   4        526.99        553.76        34.58 o                         
  11   0   4          1.88          0.00       127.13 o                         
  12   0   4        254.09        273.35        17.70 o                         
  13   0   4        130.84        120.02         8.42 o                         
 -14   1   4        149.83        147.92        10.07 o                         
 -13   1   4         78.63         88.16         6.90 o                         
 -12   1   4        316.24        324.65        20.97 o                         
 -11   1   4        730.83        722.94        44.75 o                         
 -10   1   4        195.67        204.42        13.74 o                         
  -9   1   4        585.40        607.77        37.57 o                         
  -8   1   4       2311.97       2242.94       135.51 o                         
  -7   1   4       2406.53       2278.79       137.51 o                         
  -6   1   4       1465.69       1333.59        80.69 o                         
  -5   1   4         42.58         38.38         3.29 o                         
  -4   1   4       6947.94       6804.78       408.85 o                         
  -3   1   4      10624.09      10590.97       635.82 o                         
  -2   1   4        591.07        577.57        35.02 o                         
  -1   1   4         19.10         42.57         3.09 o                         
   0   1   4       3161.79       2999.22       127.49 o                         
   1   1   4       2140.01       2077.94       125.06 o                         
   2   1   4        677.79        673.16        40.82 o                         
   3   1   4        595.64        622.77        37.86 o                         
   4   1   4        671.64        592.20        36.11 o                         
   5   1   4         50.33         47.17         4.04 o                         
   6   1   4        117.11        109.85         7.74 o                         
   7   1   4          1.82          3.17         2.83 o                         
   8   1   4        208.36        202.07        13.56 o                         
   9   1   4          0.12          0.00       176.85 o                         
  10   1   4        381.46        435.99        27.64 o                         
  11   1   4         11.20         14.46         3.55 o                         
  12   1   4         16.15          9.59         3.18 o                         
  13   1   4         27.70         37.29         3.65 o                         
 -14   2   4         67.52         66.89         5.27 o                         
 -13   2   4         91.73         84.31         6.59 o                         
 -12   2   4         36.10         40.06         4.49 o                         
 -11   2   4          0.33          0.00       150.37 o                         
 -10   2   4        141.07        133.79         9.61 o                         
  -9   2   4        119.06        130.64         9.31 o                         
  -8   2   4        736.17        767.64        47.06 o                         
  -7   2   4         55.19         52.55         4.65 o                         
  -6   2   4       1175.19       1138.93        69.04 o                         
  -5   2   4         43.53         37.02         3.21 o                         
  -4   2   4        504.77        508.91        31.09 o                         
  -3   2   4       8365.04       9045.78       543.17 o                         
  -2   2   4       6032.26       6297.90       378.30 o                         
  -1   2   4       1132.15       1072.77        64.79 o                         
   0   2   4       2389.91       2319.16        98.73 o                         
   1   2   4         76.20         62.92         4.52 o                         
   2   2   4        157.50        147.82         9.55 o                         
   3   2   4       3159.36       3120.52       187.93 o                         
   4   2   4       3527.30       3599.21       216.67 o                         
   5   2   4        452.76        457.09        28.29 o                         
   6   2   4        843.40        787.29        48.22 o                         
   7   2   4        201.35        221.99        14.65 o                         
   8   2   4        361.91        359.07        22.97 o                         
   9   2   4        434.10        442.65        28.05 o                         
  10   2   4         51.14         60.63         5.95 o                         
  11   2   4        100.88        118.14         8.81 o                         
  12   2   4         25.93         31.16         3.75 o                         
  13   2   4        112.43        100.93         7.33 o                         
 -14   3   4          3.90          4.20         1.85 o                         
 -13   3   4         42.57         40.16         4.01 o                         
 -12   3   4         14.28         17.14         3.16 o                         
 -11   3   4         67.27         58.44         5.45 o                         
 -10   3   4        215.40        205.68        13.87 o                         
  -9   3   4        553.43        534.22        33.28 o                         
  -8   3   4         91.87         91.47         6.97 o                         
  -7   3   4        296.93        308.93        19.58 o                         
  -6   3   4         32.93         43.92         3.99 o                         
  -5   3   4        133.37        110.72         7.52 o                         
  -4   3   4        720.91        805.18        48.92 o                         
  -3   3   4        203.02        222.02        13.91 o                         
  -2   3   4        255.90        237.76        14.83 o                         
  -1   3   4        231.86        197.33        12.39 o                         
   0   3   4         84.51         82.38         4.02 o                         
   1   3   4        421.08        476.39        29.21 o                         
   2   3   4        711.72        732.69        44.61 o                         
   3   3   4        157.98        145.01         9.57 o                         
   4   3   4       1121.62       1145.54        69.54 o                         
   5   3   4        242.80        210.82        13.72 o                         
   6   3   4        308.54        424.05        26.53 o                         
   7   3   4          3.59          5.24         3.15 o                         
   8   3   4          8.57         16.84         3.57 o                         
   9   3   4          3.15          5.92         3.27 o                         
  10   3   4         17.16         21.92         3.92 o                         
  11   3   4          0.02          1.53         2.89 o                         
  12   3   4          6.07          8.10         2.69 o                         
  13   3   4         13.34         11.79         2.24 o                         
 -13   4   4          9.21         10.72         2.45 o                         
 -12   4   4        301.05        304.66        19.47 o                         
 -11   4   4          3.80          5.39         2.98 o                         
 -10   4   4        428.41        401.98        25.50 o                         
  -9   4   4          5.13          8.90         3.00 o                         
  -8   4   4        116.89        119.68         8.67 o                         
  -7   4   4        565.70        559.05        34.63 o                         
  -6   4   4        789.51        825.86        50.48 o                         
  -5   4   4        274.33        295.17        18.63 o                         
  -4   4   4         40.15         45.24         3.92 o                         
  -3   4   4       2798.20       3024.64       182.15 o                         
  -2   4   4       2598.70       2749.84       165.63 o                         
  -1   4   4        185.31        204.87        12.99 o                         
   0   4   4         10.97         23.19         1.92 o                         
   1   4   4       1570.95       1426.76        86.37 o                         
   2   4   4       1324.07       1363.52        82.60 o                         
   3   4   4        222.71        268.71        17.04 o                         
   4   4   4        524.17        520.73        32.19 o                         
   5   4   4        956.08        903.94        55.22 o                         
   6   4   4        670.38        670.88        41.37 o                         
   7   4   4         90.54         99.83         7.73 o                         
   8   4   4         41.39         36.70         4.53 o                         
   9   4   4        263.03        265.65        17.54 o                         
  10   4   4          1.40          0.00       149.25 o                         
  11   4   4          5.91          5.62         2.61 o                         
  12   4   4          0.13          0.17        12.41 o                         
 -12   5   4        138.59        145.78         9.95 o                         
 -11   5   4        911.10        909.68        55.81 o                         
 -10   5   4        314.98        310.58        20.05 o                         
  -9   5   4        209.81        207.29        13.95 o                         
  -8   5   4        678.26        694.04        42.95 o                         
  -7   5   4        614.87        653.75        40.44 o                         
  -6   5   4        178.23        188.84        12.57 o                         
  -5   5   4        269.10        247.75        16.01 o                         
  -4   5   4       1422.12       1491.85        90.40 o                         
  -3   5   4       1352.09       1414.81        85.77 o                         
  -2   5   4        718.84        741.00        45.28 o                         
  -1   5   4        240.82        244.48        15.59 o                         
   0   5   4       2606.08       2696.60       115.02 o                         
   1   5   4       1505.92       1563.52        94.71 o                         
   2   5   4          1.57          3.05         2.73 o                         
   3   5   4          3.75          1.72         2.72 o                         
   4   5   4        668.99        621.73        38.40 o                         
   5   5   4         22.93         35.63         4.12 o                         
   6   5   4        242.12        212.05        14.16 o                         
   7   5   4         17.78         21.67         3.65 o                         
   8   5   4         67.96         67.16         5.87 o                         
   9   5   4          6.70          0.00       151.44 o                         
  10   5   4        193.78        179.27        12.15 o                         
  11   5   4         11.72         10.55         2.60 o                         
  12   5   4          4.08          5.15         1.91 o                         
 -12   6   4         22.75         14.63         2.29 o                         
 -11   6   4         63.47         48.88         4.57 o                         
 -10   6   4          2.04          6.96         2.72 o                         
  -9   6   4        120.26        100.30         7.75 o                         
  -8   6   4         39.69         42.37         4.60 o                         
  -7   6   4        116.51        101.62         7.87 o                         
  -6   6   4        455.12        460.90        28.95 o                         
  -5   6   4       1587.38       1528.29        92.91 o                         
  -4   6   4        673.16        701.71        43.24 o                         
  -3   6   4       1240.98       1264.77        76.95 o                         
  -2   6   4       1399.08       1372.67        83.43 o                         
  -1   6   4       1780.06       1793.87       108.67 o                         
   0   6   4       2347.17       2365.97       101.12 o                         
   1   6   4       1521.18       1513.95        91.90 o                         
   2   6   4        847.24        795.21        48.87 o                         
   3   6   4       1425.11       1430.54        87.00 o                         
   4   6   4        423.04        391.07        24.79 o                         
   5   6   4       1259.06       1238.65        75.54 o                         
   6   6   4        615.19        628.92        39.10 o                         
   7   6   4        220.74        243.63        16.13 o                         
   8   6   4        315.17        302.34        19.56 o                         
   9   6   4        501.06        470.70        29.54 o                         
  10   6   4        208.24        179.20        12.05 o                         
  11   6   4         32.88         33.75         3.32 o                         
 -11   7   4         21.93         24.97         2.75 o                         
 -10   7   4        164.52        175.09        11.74 o                         
  -9   7   4        474.23        483.88        30.32 o                         
  -8   7   4        291.57        299.69        19.41 o                         
  -7   7   4        164.53        183.64        12.57 o                         
  -6   7   4        551.59        556.84        34.85 o                         
  -5   7   4        674.27        666.25        41.36 o                         
  -4   7   4         20.69         36.11         4.35 o                         
  -3   7   4        154.55        156.14        11.04 o                         
  -2   7   4        644.11        713.77        44.15 o                         
  -1   7   4        403.85        396.52        25.18 o                         
   0   7   4         10.12         13.31         2.38 o                         
   1   7   4          0.56          0.00       157.64 o                         
   2   7   4        302.04        336.20        21.54 o                         
   3   7   4        499.18        509.79        31.96 o                         
   4   7   4         11.71         15.47         3.53 o                         
   5   7   4          6.17          7.81         3.05 o                         
   6   7   4         48.31         57.52         5.36 o                         
   7   7   4         13.35          9.50         3.15 o                         
   8   7   4         15.36         21.54         3.15 o                         
   9   7   4          0.53          0.53         4.82 o                         
  10   7   4         38.06         37.46         3.44 o                         
  -9   8   4         87.40         73.55         5.75 o                         
  -8   8   4        907.16        879.72        53.95 o                         
  -7   8   4         25.07         33.50         3.69 o                         
  -6   8   4         46.62         40.25         4.46 o                         
  -5   8   4        105.17        107.95         8.15 o                         
  -4   8   4        229.00        212.32        14.39 o                         
  -3   8   4         77.98         78.10         6.57 o                         
  -2   8   4         50.76         45.20         5.00 o                         
  -1   8   4        768.57        777.75        48.19 o                         
   0   8   4        721.32        734.15        32.21 o                         
   1   8   4          0.47          6.20         2.97 o                         
   2   8   4         51.64         60.52         5.69 o                         
   3   8   4       1336.52       1307.13        79.78 o                         
   4   8   4        607.21        601.24        37.46 o                         
   5   8   4          0.35          5.14         2.53 o                         
   6   8   4         71.94         76.91         6.13 o                         
   7   8   4        298.82        301.66        19.28 o                         
   8   8   4        100.75        101.58         7.26 o                         
   9   8   4          0.09          1.79         1.66 o                         
  -8   9   4          4.31          6.61         1.97 o                         
  -7   9   4         61.88         57.20         4.88 o                         
  -6   9   4          6.99          9.77         2.62 o                         
  -5   9   4        121.58        142.85         9.98 o                         
  -4   9   4          6.39          5.01         2.90 o                         
  -3   9   4          1.13          0.00       122.65 o                         
  -2   9   4          8.58         11.77         3.50 o                         
  -1   9   4          5.95          5.58         3.23 o                         
   0   9   4        174.24        180.14         8.80 o                         
   1   9   4         51.32         48.87         4.89 o                         
   2   9   4        160.61        167.09        11.56 o                         
   3   9   4          0.10          0.22        16.25 o                         
   4   9   4        180.71        163.66        11.16 o                         
   5   9   4         15.84         17.26         2.97 o                         
   6   9   4        134.50        122.25         8.49 o                         
   7   9   4         23.65         22.08         2.66 o                         
  -5  10   4         13.70         12.35         2.50 o                         
  -4  10   4          0.37          6.68         2.26 o                         
  -3  10   4          0.38          4.13         2.39 o                         
  -2  10   4          0.68          0.51         5.35 o                         
  -1  10   4          2.44         10.38         2.47 o                         
   0  10   4         28.61         26.94         2.48 o                         
   1  10   4         30.34         38.68         3.79 o                         
   2  10   4          5.78          4.60         2.14 o                         
   3  10   4          7.99          9.36         2.50 o                         
   4  10   4          4.18          5.21         2.14 o                         
 -14   1   5          2.17          3.86         2.05 o                         
 -13   1   5         64.20         57.52         5.00 o                         
 -12   1   5        418.62        430.65        27.21 o                         
 -11   1   5         64.98         57.58         5.53 o                         
 -10   1   5        260.35        274.91        17.91 o                         
  -9   1   5        574.66        572.01        35.56 o                         
  -8   1   5        186.02        166.16        11.20 o                         
  -7   1   5        124.47        121.43         8.45 o                         
  -6   1   5        166.22        178.43        11.58 o                         
  -5   1   5       4497.46       4542.41       273.24 o                         
  -4   1   5       4765.79       4860.49       292.27 o                         
  -3   1   5       2254.98       2441.70       147.05 o                         
  -2   1   5        608.18        707.68        42.94 o                         
  -1   1   5       4209.13       4105.13       246.71 o                         
   0   1   5        864.85        823.12        35.24 o                         
   1   1   5        111.56        104.92         6.94 o                         
   2   1   5        538.60        529.12        32.31 o                         
   3   1   5       5696.64       5786.27       347.78 o                         
   4   1   5       1922.81       1902.27       114.82 o                         
   5   1   5         73.99         78.95         5.90 o                         
   6   1   5        484.80        457.23        28.45 o                         
   7   1   5       1448.68       1466.94        89.12 o                         
   8   1   5        280.37        287.48        18.66 o                         
   9   1   5         10.09          9.74         3.61 o                         
  10   1   5         14.26         16.06         3.65 o                         
  11   1   5        144.01        152.44        10.72 o                         
  12   1   5          0.04          3.24         2.48 o                         
  13   1   5          2.00          1.01         1.90 o                         
 -14   2   5        113.89        105.87         7.39 o                         
 -13   2   5        305.49        328.09        20.85 o                         
 -12   2   5         32.44         29.75         3.93 o                         
 -11   2   5        175.92        191.22        13.08 o                         
 -10   2   5        277.67        287.35        18.72 o                         
  -9   2   5        513.42        529.18        32.99 o                         
  -8   2   5         11.76          7.96         3.20 o                         
  -7   2   5         76.92         90.00         6.69 o                         
  -6   2   5        809.04        756.91        46.25 o                         
  -5   2   5        718.90        669.61        40.89 o                         
  -4   2   5        615.27        693.58        42.23 o                         
  -3   2   5        310.27        350.16        21.62 o                         
  -2   2   5       1233.80       1266.21        76.52 o                         
  -1   2   5        116.87        140.19         8.99 o                         
   0   2   5        899.62        940.10        40.28 o                         
   1   2   5        511.26        500.36        30.66 o                         
   2   2   5         13.83         25.83         2.90 o                         
   3   2   5       1727.74       1742.24       105.31 o                         
   4   2   5       1608.60       1614.43        97.69 o                         
   5   2   5        663.60        654.86        40.27 o                         
   6   2   5        216.77        224.70        14.80 o                         
   7   2   5         72.09         53.00         5.35 o                         
   8   2   5       1205.07       1268.31        77.41 o                         
   9   2   5         19.00         23.81         4.32 o                         
  10   2   5          0.50          2.57         3.07 o                         
  11   2   5         64.93         66.66         5.83 o                         
  12   2   5        154.01        160.02        10.87 o                         
 -13   3   5        233.76        214.57        14.00 o                         
 -12   3   5        456.49        438.31        27.57 o                         
 -11   3   5        505.56        496.95        31.18 o                         
 -10   3   5         96.46        100.54         7.83 o                         
  -9   3   5       2177.37       2179.13       131.99 o                         
  -8   3   5       2738.25       2827.00       170.74 o                         
  -7   3   5       1282.37       1271.33        77.30 o                         
  -6   3   5        797.89        771.09        47.19 o                         
  -5   3   5       5267.99       5232.83       314.78 o                         
  -4   3   5       6741.78       6684.28       401.78 o                         
  -3   3   5        353.45        344.66        21.38 o                         
  -2   3   5       4451.32       4413.28       265.44 o                         
  -1   3   5      11235.54      11692.96       702.22 o                         
   0   3   5       6901.02       7074.89       300.69 o                         
   1   3   5       2979.03       2933.07       176.77 o                         
   2   3   5       3841.58       3751.83       225.84 o                         
   3   3   5       2944.71       2888.22       174.10 o                         
   4   3   5       1827.81       1759.05       106.46 o                         
   5   3   5        831.21        804.73        49.32 o                         
   6   3   5       1640.09       1649.71       100.08 o                         
   7   3   5       1123.87       1079.85        66.02 o                         
   8   3   5        371.22        394.71        25.15 o                         
   9   3   5          7.07         10.53         3.15 o                         
  10   3   5        310.96        307.18        19.97 o                         
  11   3   5        149.32        148.32        10.35 o                         
  12   3   5          7.89          9.15         2.45 o                         
 -13   4   5         35.48         47.48         3.98 o                         
 -12   4   5         23.98         26.87         3.52 o                         
 -11   4   5         58.58         65.11         5.73 o                         
 -10   4   5         75.50         83.41         6.76 o                         
  -9   4   5         70.28         65.01         5.77 o                         
  -8   4   5        125.77        121.29         8.91 o                         
  -7   4   5          2.32          0.00       155.36 o                         
  -6   4   5        253.64        253.50        16.34 o                         
  -5   4   5        488.22        506.74        31.37 o                         
  -4   4   5        625.25        677.02        41.46 o                         
  -3   4   5        576.23        621.64        38.10 o                         
  -2   4   5         91.01        106.48         7.41 o                         
  -1   4   5        390.18        424.54        26.22 o                         
   0   4   5         16.40         21.32         2.03 o                         
   1   4   5         38.29         29.69         3.40 o                         
   2   4   5       1174.70       1150.37        69.93 o                         
   3   4   5         21.48         20.83         3.39 o                         
   4   4   5          2.64          0.00       132.77 o                         
   5   4   5        433.30        416.29        26.19 o                         
   6   4   5        146.32        163.29        11.28 o                         
   7   4   5        499.77        521.97        32.68 o                         
   8   4   5        587.61        595.24        37.13 o                         
   9   4   5         95.83        107.08         8.04 o                         
  10   4   5         35.98         63.75         5.41 o                         
  11   4   5        143.32        154.91        10.55 o                         
  12   4   5         60.03         54.38         4.45 o                         
 -12   5   5          8.08         10.42         2.38 o                         
 -11   5   5        139.85        130.65         9.27 o                         
 -10   5   5       1619.43       1619.01        98.40 o                         
  -9   5   5        101.42        107.30         8.13 o                         
  -8   5   5         39.64         40.52         4.49 o                         
  -7   5   5        750.04        726.23        44.86 o                         
  -6   5   5        960.04        932.76        57.15 o                         
  -5   5   5        234.81        248.53        16.09 o                         
  -4   5   5       1097.93       1134.33        69.05 o                         
  -3   5   5       3598.61       3555.87       214.29 o                         
  -2   5   5        349.38        318.44        20.11 o                         
  -1   5   5          3.98          2.88         2.43 o                         
   0   5   5        445.94        435.24        19.20 o                         
   1   5   5       3574.02       3624.19       218.42 o                         
   2   5   5       1944.28       2001.68       121.11 o                         
   3   5   5          1.03          6.76         2.92 o                         
   4   5   5          5.72          8.32         3.09 o                         
   5   5   5        664.84        689.57        42.57 o                         
   6   5   5         45.13         50.18         5.07 o                         
   7   5   5         88.81        106.76         8.13 o                         
   8   5   5         17.25         21.52         3.62 o                         
   9   5   5        154.64        176.42        12.03 o                         
  10   5   5          9.48          9.18         2.72 o                         
  11   5   5         14.58         13.03         2.49 o                         
 -11   6   5         83.23         86.65         6.39 o                         
 -10   6   5         54.98         52.29         4.86 o                         
  -9   6   5        493.93        475.84        29.94 o                         
  -8   6   5          1.89          1.94         2.74 o                         
  -7   6   5          0.86          1.11         3.81 o                         
  -6   6   5        395.67        395.37        25.14 o                         
  -5   6   5         41.26         41.38         4.55 o                         
  -4   6   5         53.79         60.86         5.64 o                         
  -3   6   5          6.78          7.40         3.17 o                         
  -2   6   5        320.57        327.91        20.94 o                         
  -1   6   5        125.96        130.21         9.29 o                         
   0   6   5        550.56        576.39        25.31 o                         
   1   6   5         64.34         64.63         5.82 o                         
   2   6   5       1337.70       1355.41        82.50 o                         
   3   6   5        315.50        298.32        19.30 o                         
   4   6   5         44.83         44.67         4.85 o                         
   5   6   5         15.01         13.51         3.33 o                         
   6   6   5        174.08        173.30        11.87 o                         
   7   6   5          5.87          0.72         6.29 o                         
   8   6   5         11.49         10.72         2.88 o                         
   9   6   5         37.83         51.96         4.61 o                         
  10   6   5         56.47         70.21         5.35 o                         
 -10   7   5          1.85          0.00        85.74 o                         
  -9   7   5         59.71         57.53         5.07 o                         
  -8   7   5         36.67         42.91         4.48 o                         
  -7   7   5          0.18          1.07         3.83 o                         
  -6   7   5          0.65          5.64         2.78 o                         
  -5   7   5         56.97         74.23         6.25 o                         
  -4   7   5         38.80         47.91         4.89 o                         
  -3   7   5        212.08        206.39        14.00 o                         
  -2   7   5          3.75          2.20         3.32 o                         
  -1   7   5        467.28        498.28        31.34 o                         
   0   7   5        569.79        597.26        26.35 o                         
   1   7   5          9.07         17.91         3.55 o                         
   2   7   5         99.28        118.40         8.72 o                         
   3   7   5        864.36        838.58        51.62 o                         
   4   7   5         42.38         48.81         4.95 o                         
   5   7   5        122.16        118.77         8.69 o                         
   6   7   5         25.68         15.76         3.35 o                         
   7   7   5         47.84         50.84         4.60 o                         
   8   7   5          2.51          4.91         2.28 o                         
   9   7   5          0.79          2.13         1.98 o                         
  -9   8   5        134.74        143.90         9.68 o                         
  -8   8   5         26.62         32.47         3.61 o                         
  -7   8   5         32.29         36.60         4.02 o                         
  -6   8   5         37.61         44.44         4.70 o                         
  -5   8   5         99.84        107.35         8.05 o                         
  -4   8   5         22.94         33.39         4.11 o                         
  -3   8   5          1.34          0.28        19.06 o                         
  -2   8   5          6.30          8.13         3.22 o                         
  -1   8   5          1.75          5.18         3.15 o                         
   0   8   5          0.32          3.23         3.37 o                         
   1   8   5          0.22          9.33         3.15 o                         
   2   8   5          4.96          6.92         3.13 o                         
   3   8   5         21.08         18.83         3.55 o                         
   4   8   5         97.95         90.89         7.11 o                         
   5   8   5          0.77          3.27         2.53 o                         
   6   8   5          0.13          0.00       104.62 o                         
   7   8   5         17.00         17.69         2.62 o                         
   8   8   5         49.15         36.99         3.42 o                         
  -7   9   5        245.81        214.96        13.96 o                         
  -6   9   5        547.09        507.53        31.57 o                         
  -5   9   5         89.61         95.15         7.15 o                         
  -4   9   5        186.32        180.43        12.29 o                         
  -3   9   5        463.28        489.70        30.78 o                         
  -2   9   5        678.48        677.52        42.10 o                         
  -1   9   5         93.15         99.17         7.81 o                         
   0   9   5        144.62        162.10         7.99 o                         
   1   9   5        202.54        197.41        13.24 o                         
   2   9   5        250.80        272.39        17.61 o                         
   3   9   5         70.36         78.61         6.28 o                         
   4   9   5         61.79         68.96         5.46 o                         
   5   9   5        269.16        267.28        17.09 o                         
   6   9   5         65.08         69.46         5.24 o                         
  -4  10   5         43.22         56.08         4.63 o                         
  -3  10   5        175.71        194.10        12.85 o                         
  -2  10   5         50.48         42.23         4.23 o                         
  -1  10   5         37.67         30.64         3.57 o                         
   0  10   5         21.85         28.05         2.48 o                         
   1  10   5          0.82          3.36         1.95 o                         
   2  10   5        287.60        251.85        16.12 o                         
   3  10   5          5.03          5.39         1.80 o                         
 -13   0   6         62.27         62.74         5.19 o                         
 -12   0   6        279.32        270.37        17.67 o                         
 -11   0   6       1318.92       1310.38        80.01 o                         
 -10   0   6       1953.35       1932.92       117.32 o                         
  -9   0   6        449.54        455.03        28.60 o                         
  -8   0   6       1652.99       1635.30        99.25 o                         
  -7   0   6       2796.65       2653.78       160.18 o                         
  -6   0   6       6194.29       6007.96       361.35 o                         
  -5   0   6        274.94        230.27        14.71 o                         
  -4   0   6       2242.53       2228.22       134.36 o                         
  -3   0   6       2790.90       2418.65       145.72 o                         
  -2   0   6       6972.40       6858.76       412.11 o                         
  -1   0   6       7247.08       7504.88       450.87 o                         
   0   0   6         39.63         23.07         1.74 o                         
   1   0   6        462.83        367.32        22.70 o                         
   2   0   6        191.83        134.86         8.86 o                         
   3   0   6        396.91        361.68        22.47 o                         
   4   0   6        107.13        114.34         7.92 o                         
   5   0   6       2089.65       2084.16       125.94 o                         
   6   0   6         16.32         16.03         3.45 o                         
   7   0   6        702.55        718.52        44.31 o                         
   8   0   6        658.60        659.03        40.90 o                         
   9   0   6        831.10        865.20        53.30 o                         
  10   0   6         47.51         44.33         4.78 o                         
  11   0   6         13.18         17.59         3.03 o                         
  12   0   6         12.96         12.30         2.61 o                         
 -13   1   6         24.64         23.04         3.13 o                         
 -12   1   6         20.72         22.47         3.47 o                         
 -11   1   6         19.78         14.33         3.53 o                         
 -10   1   6        484.53        484.69        30.46 o                         
  -9   1   6        131.92        146.82        10.39 o                         
  -8   1   6          0.05          1.55         3.03 o                         
  -7   1   6         26.84         25.93         3.46 o                         
  -6   1   6       2136.22       2247.32       135.71 o                         
  -5   1   6       2374.32       2448.08       147.62 o                         
  -4   1   6         81.95         99.21         6.88 o                         
  -3   1   6        284.78        301.91        18.81 o                         
  -2   1   6       5143.33       5231.69       314.55 o                         
  -1   1   6       1300.26       1302.55        78.75 o                         
   0   1   6        974.76        953.73        40.92 o                         
   1   1   6       3775.24       3817.38       229.67 o                         
   2   1   6       2618.16       2580.33       155.53 o                         
   3   1   6       1390.20       1382.85        83.75 o                         
   4   1   6        448.89        499.98        30.91 o                         
   5   1   6       3135.60       3095.06       186.72 o                         
   6   1   6       3301.57       3330.58       200.91 o                         
   7   1   6        637.02        671.04        41.56 o                         
   8   1   6          9.34         13.42         3.60 o                         
   9   1   6        427.21        466.66        29.48 o                         
  10   1   6        594.38        633.13        39.42 o                         
  11   1   6         30.77         43.27         4.41 o                         
  12   1   6          2.82          4.42         2.33 o                         
 -13   2   6        136.33        128.83         8.91 o                         
 -12   2   6        303.44        289.81        18.74 o                         
 -11   2   6         53.48         63.20         5.66 o                         
 -10   2   6        105.74        110.72         8.30 o                         
  -9   2   6        574.40        554.21        34.60 o                         
  -8   2   6          1.55          1.60         3.12 o                         
  -7   2   6       2079.38       2027.46       122.69 o                         
  -6   2   6       1435.87       1434.05        87.00 o                         
  -5   2   6        171.48        165.72        10.94 o                         
  -4   2   6          9.76         47.26         4.12 o                         
  -3   2   6       3456.76       3572.94       215.07 o                         
  -2   2   6         78.16        108.02         7.43 o                         
  -1   2   6         51.59         29.38         3.01 o                         
   0   2   6       2413.99       2374.43       101.24 o                         
   1   2   6        117.66        131.76         8.90 o                         
   2   2   6        247.55        250.63        15.99 o                         
   3   2   6        379.31        386.15        24.16 o                         
   4   2   6        109.18         99.11         7.35 o                         
   5   2   6        105.94         99.34         7.49 o                         
   6   2   6        175.30        164.15        11.44 o                         
   7   2   6          3.03          1.78         3.50 o                         
   8   2   6          1.87          5.17         3.48 o                         
   9   2   6          2.88         10.35         3.46 o                         
  10   2   6         36.64         39.43         4.51 o                         
  11   2   6          1.22          0.20        15.31 o                         
  12   2   6         17.48         14.36         2.62 o                         
 -13   3   6         10.15          9.77         2.23 o                         
 -12   3   6        130.68        122.42         8.68 o                         
 -11   3   6        145.02        138.14         9.84 o                         
 -10   3   6         91.38         81.74         6.81 o                         
  -9   3   6         12.97         15.14         3.43 o                         
  -8   3   6        404.99        393.74        24.94 o                         
  -7   3   6         80.21         82.03         6.59 o                         
  -6   3   6          5.94          5.08         2.92 o                         
  -5   3   6        193.48        174.33        11.52 o                         
  -4   3   6        251.31        223.80        14.41 o                         
  -3   3   6         59.79         50.09         4.23 o                         
  -2   3   6        192.49        175.86        11.42 o                         
  -1   3   6        290.73        281.97        17.74 o                         
   0   3   6       2022.65       2066.48        88.23 o                         
   1   3   6        144.06        181.16        11.89 o                         
   2   3   6        435.56        447.75        27.83 o                         
   3   3   6         25.76         33.37         3.67 o                         
   4   3   6       1084.55       1100.03        67.08 o                         
   5   3   6        544.83        505.70        31.55 o                         
   6   3   6        499.63        489.82        30.71 o                         
   7   3   6          0.66          4.41         3.17 o                         
   8   3   6        102.84        116.00         8.73 o                         
   9   3   6          0.13          0.00       147.72 o                         
  10   3   6         35.70         37.01         4.10 o                         
  11   3   6         25.41         31.18         3.53 o                         
  12   3   6         94.61         98.82         6.94 o                         
 -12   4   6          0.01          1.75         2.07 o                         
 -11   4   6         91.23         96.95         7.36 o                         
 -10   4   6        560.34        587.69        36.62 o                         
  -9   4   6        119.45        132.80         9.60 o                         
  -8   4   6         80.03         83.26         6.69 o                         
  -7   4   6       1680.38       1713.24       103.97 o                         
  -6   4   6       1018.79       1060.14        64.71 o                         
  -5   4   6        106.79        110.97         7.99 o                         
  -4   4   6         19.31         16.42         2.93 o                         
  -3   4   6       2534.74       2637.86       159.23 o                         
  -2   4   6         49.76         41.53         4.07 o                         
  -1   4   6        130.60        153.24        10.22 o                         
   0   4   6        337.94        355.85        15.81 o                         
   1   4   6       2021.80       2136.64       129.20 o                         
   2   4   6          1.46          4.34         2.75 o                         
   3   4   6        290.03        278.93        17.95 o                         
   4   4   6          5.97          9.16         3.03 o                         
   5   4   6        334.33        362.92        23.09 o                         
   6   4   6        232.54        230.44        15.32 o                         
   7   4   6         11.51         13.53         3.31 o                         
   8   4   6         44.71         41.47         4.65 o                         
   9   4   6         55.79         54.58         5.24 o                         
  10   4   6          0.06          0.00       111.95 o                         
  11   4   6         18.95         15.70         2.60 o                         
 -12   5   6         35.23         39.18         3.73 o                         
 -11   5   6         74.10         76.88         6.05 o                         
 -10   5   6         40.12         45.43         4.39 o                         
  -9   5   6         53.46         54.19         5.31 o                         
  -8   5   6          0.16          1.11         3.77 o                         
  -7   5   6          0.39          5.49         2.72 o                         
  -6   5   6        290.31        294.71        19.09 o                         
  -5   5   6        253.75        264.74        17.18 o                         
  -4   5   6         13.02         19.57         3.30 o                         
  -3   5   6         22.99         27.20         3.54 o                         
  -2   5   6       1389.47       1500.62        91.12 o                         
  -1   5   6        674.45        699.44        43.03 o                         
   0   5   6         99.86        101.68         5.32 o                         
   1   5   6        814.36        851.16        52.23 o                         
   2   5   6       2230.18       2236.74       135.35 o                         
   3   5   6       1063.24       1020.04        62.42 o                         
   4   5   6        130.91        129.39         9.39 o                         
   5   5   6        165.05        157.36        10.96 o                         
   6   5   6        265.62        240.24        15.94 o                         
   7   5   6        203.61        200.64        13.54 o                         
   8   5   6         96.43         83.85         6.69 o                         
   9   5   6        120.40        124.14         8.81 o                         
  10   5   6        103.68        103.68         7.37 o                         
 -11   6   6        435.15        423.87        26.39 o                         
 -10   6   6        240.45        250.80        16.22 o                         
  -9   6   6        162.47        155.93        10.77 o                         
  -8   6   6       1257.35       1263.32        77.14 o                         
  -7   6   6        556.85        599.80        37.40 o                         
  -6   6   6        619.24        658.17        40.86 o                         
  -5   6   6        265.37        270.33        17.73 o                         
  -4   6   6       1233.74       1259.90        76.90 o                         
  -3   6   6        649.88        682.73        42.31 o                         
  -2   6   6        787.50        833.79        51.35 o                         
  -1   6   6        607.99        630.05        39.09 o                         
   0   6   6        167.51        170.98         8.35 o                         
   1   6   6        355.82        367.68        23.46 o                         
   2   6   6        809.69        831.47        51.18 o                         
   3   6   6        376.86        441.89        27.90 o                         
   4   6   6        209.86        229.90        15.39 o                         
   5   6   6        476.38        468.24        29.46 o                         
   6   6   6          0.19          1.06         3.58 o                         
   7   6   6         24.25         15.28         3.25 o                         
   8   6   6         18.33         20.59         3.25 o                         
   9   6   6          0.20          0.00        85.52 o                         
  10   6   6          8.60          6.33         1.86 o                         
 -10   7   6          2.26          0.00       111.09 o                         
  -9   7   6          0.19          0.00       104.38 o                         
  -8   7   6        125.98        126.97         8.97 o                         
  -7   7   6        242.91        237.19        15.63 o                         
  -6   7   6         14.30         10.56         3.15 o                         
  -5   7   6        294.59        275.53        18.05 o                         
  -4   7   6       1065.66       1024.32        62.89 o                         
  -3   7   6        285.12        257.06        17.05 o                         
  -2   7   6         78.04         88.66         7.21 o                         
  -1   7   6        804.82        850.01        52.44 o                         
   0   7   6       1345.47       1338.83        57.76 o                         
   1   7   6        484.10        458.31        28.95 o                         
   2   7   6         17.03          7.52         3.31 o                         
   3   7   6         62.64         55.23         5.25 o                         
   4   7   6        598.76        616.24        38.29 o                         
   5   7   6        333.25        330.56        21.19 o                         
   6   7   6         72.49         65.43         5.52 o                         
   7   7   6         79.03         90.49         6.73 o                         
   8   7   6        109.51        125.57         8.63 o                         
  -8   8   6         14.69         20.30         2.76 o                         
  -7   8   6         10.03         10.70         2.63 o                         
  -6   8   6         73.95         68.46         5.90 o                         
  -5   8   6        337.30        350.33        22.41 o                         
  -4   8   6         22.05         29.61         3.92 o                         
  -3   8   6          0.51          3.48         2.94 o                         
  -2   8   6         21.71         23.28         4.20 o                         
  -1   8   6        780.67        876.16        54.06 o                         
   0   8   6        623.59        646.28        28.46 o                         
   1   8   6        207.09        201.33        13.51 o                         
   2   8   6          0.30          7.30         2.85 o                         
   3   8   6        130.23        135.52         9.68 o                         
   4   8   6          8.39         10.34         2.78 o                         
   5   8   6         72.64         54.15         4.66 o                         
   6   8   6          0.44          0.85         2.83 o                         
   7   8   6         81.94         79.43         5.77 o                         
  -6   9   6          5.95          3.69         2.05 o                         
  -5   9   6         68.95         56.94         4.90 o                         
  -4   9   6        115.63        118.11         8.45 o                         
  -3   9   6        184.52        169.49        11.69 o                         
  -2   9   6          7.88         16.05         3.15 o                         
  -1   9   6         19.41         19.51         3.73 o                         
   0   9   6        122.52        134.18         6.73 o                         
   1   9   6         75.83         70.42         5.65 o                         
   2   9   6         26.04         18.79         2.94 o                         
   3   9   6          1.05          3.92         2.17 o                         
   4   9   6        135.33        136.35         9.25 o                         
   5   9   6          5.95          7.80         1.92 o                         
  -3  10   6         58.59         61.48         4.95 o                         
  -2  10   6          5.12          2.90         2.28 o                         
  -1  10   6          6.85          4.19         2.23 o                         
   0  10   6        119.43        105.46         5.27 o                         
   1  10   6         48.91         51.80         4.21 o                         
 -13   1   7        182.14        178.98        11.79 o                         
 -12   1   7         28.96         32.37         3.78 o                         
 -11   1   7         18.58         15.42         3.23 o                         
 -10   1   7         23.37         28.05         4.02 o                         
  -9   1   7       1144.22       1196.63        73.10 o                         
  -8   1   7          7.27         10.46         3.43 o                         
  -7   1   7         11.51         14.33         3.52 o                         
  -6   1   7        486.85        473.20        29.50 o                         
  -5   1   7        296.99        294.92        18.75 o                         
  -4   1   7        282.07        260.30        16.62 o                         
  -3   1   7         11.03         19.11         2.80 o                         
  -2   1   7        897.75        965.18        58.69 o                         
  -1   1   7        149.35        171.10        11.17 o                         
   0   1   7        335.59        347.20        15.34 o                         
   1   1   7         22.19         32.39         3.54 o                         
   2   1   7          0.01          0.00       118.09 o                         
   3   1   7         23.28         20.29         3.05 o                         
   4   1   7        153.27        163.05        11.06 o                         
   5   1   7        361.63        366.26        23.24 o                         
   6   1   7         17.52         19.05         3.84 o                         
   7   1   7          3.54          9.35         3.51 o                         
   8   1   7        961.99        990.45        60.87 o                         
   9   1   7        286.63        281.98        18.48 o                         
  10   1   7        121.37        123.61         9.12 o                         
  11   1   7         54.06         45.17         4.22 o                         
 -13   2   7          1.32          0.45         3.95 o                         
 -12   2   7        307.79        300.66        19.25 o                         
 -11   2   7        389.91        386.80        24.58 o                         
 -10   2   7          2.27          5.71         3.15 o                         
  -9   2   7        114.46        115.08         8.64 o                         
  -8   2   7       3279.82       3296.69       199.12 o                         
  -7   2   7       2932.62       3003.59       181.42 o                         
  -6   2   7         26.87         26.33         3.99 o                         
  -5   2   7        728.81        744.29        45.67 o                         
  -4   2   7       6140.99       6250.24       375.97 o                         
  -3   2   7       2906.84       3017.40       181.93 o                         
  -2   2   7       1575.96       1704.25       103.07 o                         
  -1   2   7        526.30        519.58        32.03 o                         
   0   2   7       3643.89       3572.46       152.20 o                         
   1   2   7       1998.96       1975.22       119.50 o                         
   2   2   7        329.81        335.87        21.23 o                         
   3   2   7        627.49        696.41        42.88 o                         
   4   2   7       1864.83       1861.59       112.83 o                         
   5   2   7        358.48        352.10        22.51 o                         
   6   2   7         19.72         28.97         4.19 o                         
   7   2   7       1142.96       1151.67        70.51 o                         
   8   2   7       1197.38       1183.49        72.46 o                         
   9   2   7        120.18        116.02         8.63 o                         
  10   2   7         21.84         22.93         3.45 o                         
  11   2   7        157.42        165.00        11.01 o                         
 -12   3   7        245.25        260.85        16.73 o                         
 -11   3   7         51.10         53.56         4.89 o                         
 -10   3   7        312.34        311.72        20.09 o                         
  -9   3   7        149.67        169.59        11.77 o                         
  -8   3   7       1281.69       1365.57        83.24 o                         
  -7   3   7         17.49         18.25         3.67 o                         
  -6   3   7          6.91          7.76         3.26 o                         
  -5   3   7       1767.26       1760.45       106.66 o                         
  -4   3   7       1197.27       1212.24        73.70 o                         
  -3   3   7        139.01        144.20         9.85 o                         
  -2   3   7         21.72         17.78         3.07 o                         
  -1   3   7       2103.09       2083.90       125.95 o                         
   0   3   7        928.64        911.22        39.37 o                         
   1   3   7          1.23          2.20         2.77 o                         
   2   3   7         52.94         52.12         4.98 o                         
   3   3   7         92.79         97.63         7.44 o                         
   4   3   7        888.39        821.39        50.52 o                         
   5   3   7        647.32        640.14        39.74 o                         
   6   3   7         78.48         90.73         7.32 o                         
   7   3   7          1.38          2.21         3.30 o                         
   8   3   7          0.79          0.00       143.46 o                         
   9   3   7        152.06        154.91        10.90 o                         
  10   3   7         45.93         55.76         4.84 o                         
  11   3   7         26.14         26.49         3.00 o                         
 -12   4   7        123.09        118.28         8.15 o                         
 -11   4   7        181.30        177.24        11.83 o                         
 -10   4   7        539.36        514.99        32.17 o                         
  -9   4   7        447.72        458.89        28.92 o                         
  -8   4   7        453.10        508.98        31.88 o                         
  -7   4   7        913.09        931.63        57.15 o                         
  -6   4   7        876.50        857.16        52.69 o                         
  -5   4   7       1375.13       1325.77        80.72 o                         
  -4   4   7       1841.78       1919.12       116.23 o                         
  -3   4   7        817.94        794.63        48.79 o                         
  -2   4   7       2174.23       2112.75       127.82 o                         
  -1   4   7       3522.38       3509.47       211.57 o                         
   0   4   7        695.52        734.62        31.97 o                         
   1   4   7        631.35        650.65        40.21 o                         
   2   4   7       1409.90       1403.57        85.39 o                         
   3   4   7       1878.38       1781.79       108.14 o                         
   4   4   7       1891.17       1856.64       112.64 o                         
   5   4   7        797.41        825.08        50.87 o                         
   6   4   7        194.03        233.21        15.53 o                         
   7   4   7        221.74        240.81        15.95 o                         
   8   4   7        111.67        109.45         8.21 o                         
   9   4   7         38.63         52.39         4.66 o                         
  10   4   7         55.38         55.21         4.69 o                         
 -11   5   7         87.30         84.55         6.26 o                         
 -10   5   7         39.11         38.66         4.12 o                         
  -9   5   7        100.93        101.27         7.69 o                         
  -8   5   7          4.37          5.58         3.09 o                         
  -7   5   7         87.28         85.99         6.80 o                         
  -6   5   7          2.09          3.85         3.00 o                         
  -5   5   7         96.01         90.08         7.50 o                         
  -4   5   7          8.90         13.68         3.66 o                         
  -3   5   7        127.45        132.20         9.58 o                         
  -2   5   7          2.54          1.19         4.08 o                         
  -1   5   7       1638.18       1604.07        97.45 o                         
   0   5   7         94.56         93.79         5.25 o                         
   1   5   7          0.33          1.22         4.18 o                         
   2   5   7        185.66        182.46        12.53 o                         
   3   5   7        423.52        417.22        26.44 o                         
   4   5   7        281.76        276.23        18.05 o                         
   5   5   7          6.20          9.34         3.47 o                         
   6   5   7         35.02         35.48         4.38 o                         
   7   5   7          8.20          3.48         2.70 o                         
   8   5   7          6.09          6.05         2.40 o                         
   9   5   7          0.28          0.00        96.31 o                         
  10   5   7         37.53         37.41         3.35 o                         
 -10   6   7        147.92        142.10         9.67 o                         
  -9   6   7        159.26        145.16        10.02 o                         
  -8   6   7          4.36          6.75         2.66 o                         
  -7   6   7         19.44         16.98         3.33 o                         
  -6   6   7        113.47        109.64         8.37 o                         
  -5   6   7         25.97         25.57         3.95 o                         
  -4   6   7        113.62        124.27         9.12 o                         
  -3   6   7        109.56        100.29         7.90 o                         
  -2   6   7        696.61        728.50        45.11 o                         
  -1   6   7         46.66         50.14         5.11 o                         
   0   6   7        353.67        382.83        17.26 o                         
   1   6   7        369.61        383.55        24.43 o                         
   2   6   7       1109.35       1095.69        67.04 o                         
   3   6   7          2.23          2.92         3.04 o                         
   4   6   7         76.47         73.38         6.20 o                         
   5   6   7         26.71         42.65         4.30 o                         
   6   6   7        110.70        113.87         8.32 o                         
   7   6   7          3.06          9.17         2.72 o                         
   8   6   7         21.36         20.07         2.84 o                         
   9   6   7          0.97          2.86         1.81 o                         
  -9   7   7        456.22        462.20        28.72 o                         
  -8   7   7         50.57         51.04         4.64 o                         
  -7   7   7         15.28         12.61         2.84 o                         
  -6   7   7        231.59        239.79        15.75 o                         
  -5   7   7        128.98        155.30        10.84 o                         
  -4   7   7         70.93         72.48         6.24 o                         
  -3   7   7          2.78          3.58         3.03 o                         
  -2   7   7        205.02        193.82        13.41 o                         
  -1   7   7        306.78        350.69        22.62 o                         
   0   7   7        174.88        177.79         8.76 o                         
   1   7   7        514.60        492.56        30.96 o                         
   2   7   7         73.97         68.49         5.90 o                         
   3   7   7        231.13        217.90        14.60 o                         
   4   7   7         45.91         44.48         4.41 o                         
   5   7   7         25.50         22.79         3.30 o                         
   6   7   7          0.85          2.15         2.24 o                         
   7   7   7         35.59         31.17         3.31 o                         
   8   7   7          0.20          3.80         1.67 o                         
  -7   8   7          7.34          7.45         2.22 o                         
  -6   8   7         36.53         34.42         3.76 o                         
  -5   8   7        254.13        227.54        15.03 o                         
  -4   8   7         67.61         79.03         6.32 o                         
  -3   8   7         55.10         49.85         4.99 o                         
  -2   8   7        134.08        127.84         9.44 o                         
  -1   8   7        139.27        137.57        10.01 o                         
   0   8   7        310.43        327.16        14.95 o                         
   1   8   7        380.37        379.18        24.01 o                         
   2   8   7        234.59        236.41        15.47 o                         
   3   8   7        110.42        121.63         8.59 o                         
   4   8   7        202.66        189.29        12.54 o                         
   5   8   7         22.76         21.47         2.79 o                         
   6   8   7         63.60         61.82         4.77 o                         
  -5   9   7          9.89          9.60         2.37 o                         
  -4   9   7         52.74         63.30         5.14 o                         
  -3   9   7         36.24         46.07         4.26 o                         
  -2   9   7         48.34         35.68         3.86 o                         
  -1   9   7          0.45          5.68         2.29 o                         
   0   9   7          7.28          2.68         2.27 o                         
   1   9   7         56.74         61.84         4.96 o                         
   2   9   7         44.72         44.08         3.88 o                         
   3   9   7         43.08         35.36         3.37 o                         
 -12   0   8          5.70          6.63         2.50 o                         
 -11   0   8        330.25        319.46        20.47 o                         
 -10   0   8          8.55         17.38         3.05 o                         
  -9   0   8       1098.80       1100.10        67.35 o                         
  -8   0   8         70.04         72.70         6.41 o                         
  -7   0   8       1397.37       1371.23        83.54 o                         
  -6   0   8       1737.56       1698.68       103.11 o                         
  -5   0   8       4541.13       4742.35       285.65 o                         
  -4   0   8         95.99        139.36         9.70 o                         
  -3   0   8         24.57         31.91         3.72 o                         
  -2   0   8        965.10       1030.14        62.84 o                         
  -1   0   8        432.03        482.23        29.98 o                         
   0   0   8       1057.21       1106.08        47.62 o                         
   1   0   8        145.22        165.49        11.10 o                         
   2   0   8        374.39        342.28        21.68 o                         
   3   0   8       2700.62       2595.49       156.83 o                         
   4   0   8        450.81        436.03        27.46 o                         
   5   0   8         83.43         84.50         6.84 o                         
   6   0   8        422.02        420.20        26.64 o                         
   7   0   8       1368.20       1410.57        86.04 o                         
   8   0   8          7.79          4.48         3.22 o                         
   9   0   8        154.62        143.72        10.23 o                         
  10   0   8        781.98        777.12        47.78 o                         
  11   0   8        295.55        266.53        16.98 o                         
 -12   1   8        105.24         96.23         7.06 o                         
 -11   1   8        328.42        338.59        21.62 o                         
 -10   1   8        784.38        781.25        48.25 o                         
  -9   1   8        811.66        824.73        50.86 o                         
  -8   1   8        141.40        140.53        10.07 o                         
  -7   1   8        620.07        616.81        38.36 o                         
  -6   1   8       3041.35       3051.71       184.33 o                         
  -5   1   8       2671.39       2669.90       161.34 o                         
  -4   1   8        666.43        633.20        39.12 o                         
  -3   1   8       1975.04       1965.28       118.93 o                         
  -2   1   8       3105.87       3148.40       189.95 o                         
  -1   1   8        844.53        850.43        52.06 o                         
   0   1   8       2155.52       2189.01        93.57 o                         
   1   1   8       1093.81       1077.90        65.73 o                         
   2   1   8       1020.67        993.92        60.73 o                         
   3   1   8        339.34        353.54        22.48 o                         
   4   1   8         45.90         41.78         4.59 o                         
   5   1   8        328.82        336.57        21.66 o                         
   6   1   8        246.98        266.76        17.55 o                         
   7   1   8          4.51          0.44        15.39 o                         
   8   1   8          8.27          9.76         3.29 o                         
   9   1   8         77.35         87.86         6.87 o                         
  10   1   8         10.44          6.27         2.67 o                         
  11   1   8          1.53          0.42         3.90 o                         
 -12   2   8          0.37          0.74         2.53 o                         
 -11   2   8         24.42         28.06         3.42 o                         
 -10   2   8          1.07          0.23        17.54 o                         
  -9   2   8          5.75         11.79         3.45 o                         
  -8   2   8        268.80        280.21        18.30 o                         
  -7   2   8        272.36        260.85        17.15 o                         
  -6   2   8        378.01        358.47        22.85 o                         
  -5   2   8         70.89         67.66         5.78 o                         
  -4   2   8        217.40        227.79        14.90 o                         
  -3   2   8        990.35        978.43        59.84 o                         
  -2   2   8        131.57        131.00         9.24 o                         
  -1   2   8        518.16        513.69        31.92 o                         
   0   2   8         74.37         65.18         4.05 o                         
   1   2   8        320.12        304.89        19.58 o                         
   2   2   8       1037.22       1003.99        61.45 o                         
   3   2   8        126.47        126.53         9.14 o                         
   4   2   8         15.29         20.80         3.94 o                         
   5   2   8         86.18         95.81         7.61 o                         
   6   2   8        912.19        871.53        53.74 o                         
   7   2   8         96.82         99.57         7.76 o                         
   8   2   8        102.10        116.78         8.66 o                         
   9   2   8         12.41         20.22         3.25 o                         
  10   2   8         15.77         17.75         2.77 o                         
 -12   3   8         26.04         23.99         2.88 o                         
 -11   3   8         44.04         37.83         3.84 o                         
 -10   3   8          4.56          0.00       104.90 o                         
  -9   3   8         60.46         48.33         4.85 o                         
  -8   3   8        216.82        198.94        13.45 o                         
  -7   3   8          1.90          9.47         3.20 o                         
  -6   3   8         34.18         37.01         4.36 o                         
  -5   3   8          1.77          0.71         6.48 o                         
  -4   3   8         57.56         58.12         5.30 o                         
  -3   3   8         10.66         17.77         3.31 o                         
  -2   3   8        693.28        725.16        44.67 o                         
  -1   3   8         26.34         25.80         3.82 o                         
   0   3   8         39.25         36.95         2.95 o                         
   1   3   8         65.07         60.91         5.52 o                         
   2   3   8         96.98         93.58         7.29 o                         
   3   3   8         29.11         27.42         3.92 o                         
   4   3   8          0.62          1.65         3.11 o                         
   5   3   8          2.09          2.19         3.31 o                         
   6   3   8        162.18        149.19        10.56 o                         
   7   3   8        104.61        110.53         8.52 o                         
   8   3   8          1.79          0.71         5.75 o                         
   9   3   8         13.01         13.93         2.75 o                         
  10   3   8          2.78          3.50         1.93 o                         
 -11   4   8        270.42        270.17        17.27 o                         
 -10   4   8         53.96         47.24         4.49 o                         
  -9   4   8         41.54         44.13         4.50 o                         
  -8   4   8          2.44          2.93         3.05 o                         
  -7   4   8         34.19         34.16         4.38 o                         
  -6   4   8        217.07        226.28        15.13 o                         
  -5   4   8        805.70        828.41        51.03 o                         
  -4   4   8         22.07         21.07         3.77 o                         
  -3   4   8        144.42        134.90         9.74 o                         
  -2   4   8         33.95         33.08         4.29 o                         
  -1   4   8       2255.14       2407.42       145.63 o                         
   0   4   8         67.59         76.44         4.66 o                         
   1   4   8       1258.66       1254.86        76.56 o                         
   2   4   8        445.54        429.78        27.11 o                         
   3   4   8         70.23         65.68         6.09 o                         
   4   4   8         55.11         57.57         5.49 o                         
   5   4   8        132.85        143.83        10.30 o                         
   6   4   8        602.94        564.47        35.24 o                         
   7   4   8        102.73        104.35         7.81 o                         
   8   4   8          5.82          3.49         2.50 o                         
   9   4   8          0.02          7.08         2.11 o                         
 -10   5   8        518.78        490.66        30.50 o                         
  -9   5   8        480.34        493.24        30.78 o                         
  -8   5   8        194.17        194.87        13.11 o                         
  -7   5   8        353.34        411.98        26.11 o                         
  -6   5   8        718.95        842.32        51.91 o                         
  -5   5   8        904.29        931.84        57.32 o                         
  -4   5   8        149.40        154.95        10.95 o                         
  -3   5   8        719.24        780.77        48.21 o                         
  -2   5   8       1896.70       2028.42       123.02 o                         
  -1   5   8        115.96        129.68         9.46 o                         
   0   5   8        204.87        226.00        10.69 o                         
   1   5   8       1187.45       1224.09        74.80 o                         
   2   5   8       1151.09       1167.29        71.37 o                         
   3   5   8         15.53         11.72         3.47 o                         
   4   5   8         17.96         11.52         3.41 o                         
   5   5   8        242.78        243.44        16.04 o                         
   6   5   8        258.52        257.60        16.80 o                         
   7   5   8         53.70         54.81         4.79 o                         
   8   5   8         19.39         18.91         2.74 o                         
   9   5   8         14.49         20.80         2.42 o                         
  -9   6   8          4.15          2.13         2.36 o                         
  -8   6   8          2.63          2.79         2.59 o                         
  -7   6   8         36.62         39.07         4.12 o                         
  -6   6   8        118.00        121.61         8.90 o                         
  -5   6   8         17.39         17.36         3.69 o                         
  -4   6   8         41.26         41.22         4.60 o                         
  -3   6   8        328.49        299.97        19.55 o                         
  -2   6   8        409.49        416.68        26.53 o                         
  -1   6   8         41.75         48.80         5.33 o                         
   0   6   8        234.51        239.07        11.26 o                         
   1   6   8        742.92        719.69        44.60 o                         
   2   6   8        157.33        155.05        10.86 o                         
   3   6   8        603.84        553.47        34.54 o                         
   4   6   8        262.24        254.13        16.60 o                         
   5   6   8        162.83        153.28        10.59 o                         
   6   6   8         54.71         47.75         4.44 o                         
   7   6   8        141.11        127.70         8.75 o                         
   8   6   8         31.58         31.71         3.12 o                         
  -8   7   8        420.89        400.40        25.02 o                         
  -7   7   8        284.27        260.94        16.85 o                         
  -6   7   8        319.85        296.84        19.10 o                         
  -5   7   8        268.98        275.00        17.88 o                         
  -4   7   8        425.45        432.01        27.37 o                         
  -3   7   8        305.94        318.35        20.60 o                         
  -2   7   8          9.81         23.05         3.54 o                         
  -1   7   8        273.18        296.91        19.38 o                         
   0   7   8        204.66        220.75        10.48 o                         
   1   7   8         54.08         59.77         5.26 o                         
   2   7   8          6.70         14.93         3.17 o                         
   3   7   8        354.22        371.47        23.54 o                         
   4   7   8        230.03        241.73        15.72 o                         
   5   7   8         11.55         13.55         2.55 o                         
   6   7   8         57.89         56.29         4.61 o                         
  -6   8   8          9.62          7.48         2.22 o                         
  -5   8   8          3.56          2.79         2.16 o                         
  -4   8   8        112.56        105.38         7.70 o                         
  -3   8   8        201.84        190.82        12.79 o                         
  -2   8   8          8.44          2.23         2.64 o                         
  -1   8   8         29.26         21.35         3.44 o                         
   0   8   8        263.13        238.33        11.04 o                         
   1   8   8        289.50        271.69        17.41 o                         
   2   8   8         37.87         23.99         3.14 o                         
   3   8   8          5.91          7.80         2.29 o                         
   4   8   8         75.96         78.15         5.76 o                         
  -3   9   8          8.79          8.59         2.11 o                         
  -2   9   8         70.89         70.60         5.50 o                         
  -1   9   8         11.20         15.58         2.68 o                         
   0   9   8        150.11        137.54         6.62 o                         
   1   9   8          6.06          7.98         1.96 o                         
 -12   1   9          5.07          7.51         2.02 o                         
 -11   1   9        102.07        107.52         7.68 o                         
 -10   1   9        110.77        122.14         8.82 o                         
  -9   1   9         46.38         47.67         4.85 o                         
  -8   1   9          0.76          5.82         2.87 o                         
  -7   1   9        421.60        391.03        24.93 o                         
  -6   1   9         14.36          7.93         3.49 o                         
  -5   1   9          0.23          0.25        19.26 o                         
  -4   1   9       1663.89       1671.84       101.56 o                         
  -3   1   9       2569.09       2689.27       162.57 o                         
  -2   1   9        117.19        124.72         9.18 o                         
  -1   1   9        183.51        197.63        13.38 o                         
   0   1   9        750.53        806.89        35.15 o                         
   1   1   9        109.29        100.20         7.71 o                         
   2   1   9        937.85        918.92        56.49 o                         
   3   1   9          0.26          0.00       145.47 o                         
   4   1   9        107.79        103.20         8.09 o                         
   5   1   9        276.17        302.07        19.71 o                         
   6   1   9        225.39        211.48        14.33 o                         
   7   1   9          8.61          9.60         3.24 o                         
   8   1   9          1.38          3.05         2.57 o                         
   9   1   9         38.32         44.82         4.17 o                         
  10   1   9          1.92          4.34         1.91 o                         
 -11   2   9        295.92        271.34        17.37 o                         
 -10   2   9         52.27         50.55         4.58 o                         
  -9   2   9        416.25        437.33        27.61 o                         
  -8   2   9        878.01        899.17        55.30 o                         
  -7   2   9         88.84         95.35         7.45 o                         
  -6   2   9        151.63        180.96        12.45 o                         
  -5   2   9        948.90        967.70        59.42 o                         
  -4   2   9        395.29        411.96        26.12 o                         
  -3   2   9          4.71          3.50         3.26 o                         
  -2   2   9         11.77        141.60        10.04 o                         
  -1   2   9        663.42        676.31        41.92 o                         
   0   2   9       1492.65       1526.66        65.68 o                         
   1   2   9         43.61         49.19         5.09 o                         
   2   2   9         35.50         40.69         4.69 o                         
   3   2   9        344.87        357.51        22.95 o                         
   4   2   9        457.97        465.59        29.45 o                         
   5   2   9        104.75         93.37         7.57 o                         
   6   2   9         79.10         77.09         6.55 o                         
   7   2   9         86.24         88.10         6.91 o                         
   8   2   9          0.19          0.00       101.18 o                         
   9   2   9        124.60        119.47         8.36 o                         
 -11   3   9        202.92        188.27        12.28 o                         
 -10   3   9         89.97         81.85         6.30 o                         
  -9   3   9          3.26          0.22        16.80 o                         
  -8   3   9        340.32        373.27        23.78 o                         
  -7   3   9       1035.03       1145.98        70.10 o                         
  -6   3   9       1846.72       1874.13       113.84 o                         
  -5   3   9        319.26        309.28        20.08 o                         
  -4   3   9        251.83        292.22        19.06 o                         
  -3   3   9       1952.19       1996.46       121.17 o                         
  -2   3   9        608.64        653.74        40.58 o                         
  -1   3   9       1650.97       1700.05       103.32 o                         
   0   3   9       1566.63       1601.83        68.95 o                         
   1   3   9       3457.96       3506.10       211.69 o                         
   2   3   9         88.05         95.98         7.67 o                         
   3   3   9        243.62        244.80        16.29 o                         
   4   3   9       1150.72       1141.31        69.88 o                         
   5   3   9        775.64        791.14        48.86 o                         
   6   3   9          2.78          9.82         2.93 o                         
   7   3   9         57.35         60.91         5.37 o                         
   8   3   9        377.86        342.37        21.68 o                         
   9   3   9         50.01         48.99         4.16 o                         
 -10   4   9          4.72          3.62         2.30 o                         
  -9   4   9         37.40         38.20         3.99 o                         
  -8   4   9        549.85        545.88        34.04 o                         
  -7   4   9        560.40        515.18        32.31 o                         
  -6   4   9        261.29        257.83        16.96 o                         
  -5   4   9         70.01         72.35         6.33 o                         
  -4   4   9         66.42         82.77         6.85 o                         
  -3   4   9        585.09        606.51        37.85 o                         
  -2   4   9        287.57        305.47        19.92 o                         
  -1   4   9         13.45          8.09         3.57 o                         
   0   4   9         92.75        100.53         5.59 o                         
   1   4   9          2.35          6.50         3.45 o                         
   2   4   9          3.53          7.00         3.54 o                         
   3   4   9         29.94         33.88         4.56 o                         
   4   4   9          6.98          8.88         3.35 o                         
   5   4   9         95.74         86.53         6.90 o                         
   6   4   9         11.73          6.64         2.91 o                         
   7   4   9          4.09          6.50         2.49 o                         
   8   4   9          9.19         11.24         2.40 o                         
  -9   5   9        433.37        387.94        24.33 o                         
  -8   5   9        107.10         82.80         6.60 o                         
  -7   5   9        302.07        277.63        18.00 o                         
  -6   5   9        146.64        143.30        10.13 o                         
  -5   5   9        428.15        436.04        27.57 o                         
  -4   5   9        706.39        715.73        44.37 o                         
  -3   5   9         31.91         31.34         4.34 o                         
  -2   5   9        222.10        223.49        15.03 o                         
  -1   5   9        729.86        703.83        43.71 o                         
   0   5   9        305.38        298.83        13.81 o                         
   1   5   9        220.90        232.09        15.41 o                         
   2   5   9        497.40        504.57        31.71 o                         
   3   5   9        407.49        409.56        25.93 o                         
   4   5   9        122.59        121.64         8.90 o                         
   5   5   9        120.22        113.71         8.29 o                         
   6   5   9        171.77        180.96        12.08 o                         
   7   5   9         53.72         53.20         4.41 o                         
  -8   6   9        101.05        100.28         7.16 o                         
  -7   6   9          8.61          9.06         2.68 o                         
  -6   6   9         78.15         78.47         6.33 o                         
  -5   6   9         45.43         44.65         4.72 o                         
  -4   6   9        144.56        165.56        11.58 o                         
  -3   6   9         27.94         25.27         3.85 o                         
  -2   6   9        171.41        186.13        12.81 o                         
  -1   6   9         22.32         21.67         4.12 o                         
   0   6   9        343.96        338.36        15.41 o                         
   1   6   9         39.46         39.13         4.43 o                         
   2   6   9         17.12         16.78         3.10 o                         
   3   6   9        228.16        222.97        14.71 o                         
   4   6   9        110.18        105.84         7.67 o                         
   5   6   9         34.39         30.71         3.44 o                         
   6   6   9          2.45          0.00        91.63 o                         
  -7   7   9         74.30         75.95         5.68 o                         
  -6   7   9         22.67         19.95         2.92 o                         
  -5   7   9         64.27         50.19         4.59 o                         
  -4   7   9         59.98         69.16         5.80 o                         
  -3   7   9        124.11        149.34        10.45 o                         
  -2   7   9         40.76         53.05         5.16 o                         
  -1   7   9         11.60         14.10         3.17 o                         
   0   7   9        178.27        175.57         8.44 o                         
   1   7   9          2.43          4.05         2.35 o                         
   2   7   9         12.40         10.57         2.60 o                         
   3   7   9         11.78         12.53         2.50 o                         
   4   7   9        136.00        120.34         8.33 o                         
   5   7   9          2.74          0.65         2.28 o                         
  -4   8   9        152.92        145.61         9.88 o                         
  -3   8   9         49.44         59.58         4.88 o                         
  -2   8   9         30.21         34.13         3.62 o                         
  -1   8   9         45.59         50.59         4.54 o                         
   0   8   9         53.09         57.24         3.39 o                         
   1   8   9         38.12         42.67         3.76 o                         
   2   8   9          3.30          3.07         1.70 o                         
 -11   0  10         55.81         51.94         4.23 o                         
 -10   0  10        332.82        346.06        21.86 o                         
  -9   0  10       1494.03       1437.54        87.45 o                         
  -8   0  10       1193.96       1206.79        73.70 o                         
  -7   0  10        114.90        115.30         8.51 o                         
  -6   0  10       1049.88       1066.92        65.46 o                         
  -5   0  10        527.56        510.83        32.16 o                         
  -4   0  10          3.59         13.91         3.35 o                         
  -3   0  10       1466.11       1414.62        86.36 o                         
  -2   0  10       2290.57       2401.45       145.53 o                         
  -1   0  10       2404.61       2552.88       154.60 o                         
   0   0  10         34.01         38.83         3.29 o                         
   1   0  10        787.49        728.99        45.25 o                         
   2   0  10       2061.75       2133.26       129.46 o                         
   3   0  10        970.90       1001.35        61.50 o                         
   4   0  10        108.16        104.94         8.21 o                         
   5   0  10         26.30         28.43         3.95 o                         
   6   0  10        430.75        418.92        26.57 o                         
   7   0  10         47.10         48.69         4.70 o                         
   8   0  10         42.25         38.51         3.72 o                         
 -11   1  10          5.56          7.17         2.11 o                         
 -10   1  10        233.06        235.09        15.22 o                         
  -9   1  10         34.70         33.33         3.79 o                         
  -8   1  10         66.45         69.34         6.07 o                         
  -7   1  10         15.01         13.99         3.42 o                         
  -6   1  10         88.15         96.47         7.51 o                         
  -5   1  10         23.71         26.66         4.06 o                         
  -4   1  10        336.33        360.07        23.14 o                         
  -3   1  10         18.02         20.14         3.99 o                         
  -2   1  10        282.59        290.62        19.08 o                         
  -1   1  10        747.00        759.78        47.11 o                         
   0   1  10        344.00        351.09        16.01 o                         
   1   1  10         32.70         30.53         4.59 o                         
   2   1  10          0.31          0.27        21.67 o                         
   3   1  10        496.36        499.03        31.53 o                         
   4   1  10        517.74        512.84        32.35 o                         
   5   1  10          2.02          0.29        17.29 o                         
   6   1  10          0.23          4.10         2.62 o                         
   7   1  10        173.91        167.64        11.44 o                         
   8   1  10         88.05         83.36         6.24 o                         
 -10   2  10        179.04        162.06        10.87 o                         
  -9   2  10        197.01        200.60        13.33 o                         
  -8   2  10         52.24         42.45         4.46 o                         
  -7   2  10        108.62         87.72         7.23 o                         
  -6   2  10        402.65        399.72        25.43 o                         
  -5   2  10        441.21        456.54        28.85 o                         
  -4   2  10       1340.77       1310.29        80.08 o                         
  -3   2  10        282.01        263.81        17.48 o                         
  -2   2  10          7.92          6.77         3.25 o                         
  -1   2  10         38.27         34.66         4.46 o                         
   0   2  10        503.21        498.00        22.23 o                         
   1   2  10         22.99         26.77         4.36 o                         
   2   2  10        160.47        158.42        11.23 o                         
   3   2  10        311.37        301.42        19.66 o                         
   4   2  10          9.13          9.72         3.28 o                         
   5   2  10         46.73         56.10         5.35 o                         
   6   2  10         74.07         80.26         6.47 o                         
   7   2  10         69.41         67.19         5.43 o                         
   8   2  10          2.77          1.90         1.98 o                         
 -10   3  10        117.84        119.59         8.22 o                         
  -9   3  10         38.21         39.92         3.94 o                         
  -8   3  10         37.61         35.48         3.88 o                         
  -7   3  10        222.97        213.11        14.30 o                         
  -6   3  10        136.34        125.88         9.20 o                         
  -5   3  10         23.86         23.31         3.92 o                         
  -4   3  10        179.09        185.35        12.83 o                         
  -3   3  10        194.19        195.48        13.44 o                         
  -2   3  10         92.19         89.64         7.43 o                         
  -1   3  10        280.32        286.04        18.77 o                         
   0   3  10        152.19        155.39         7.87 o                         
   1   3  10        136.54        130.53         9.64 o                         
   2   3  10        310.69        302.90        19.74 o                         
   3   3  10          0.76          3.92         3.03 o                         
   4   3  10          1.82          4.59         2.79 o                         
   5   3  10         29.63         32.93         4.01 o                         
   6   3  10         74.44         74.64         6.09 o                         
   7   3  10          0.59          0.54         4.46 o                         
   8   3  10         13.34         14.32         2.25 o                         
  -9   4  10         91.16         94.52         6.80 o                         
  -8   4  10          2.16          8.31         2.48 o                         
  -7   4  10         30.25         21.02         3.42 o                         
  -6   4  10        302.94        342.43        21.95 o                         
  -5   4  10        227.03        259.73        17.10 o                         
  -4   4  10         93.86        114.38         8.67 o                         
  -3   4  10         18.40         19.92         3.63 o                         
  -2   4  10         55.45         72.70         6.41 o                         
  -1   4  10        535.00        557.53        34.92 o                         
   0   4  10         43.21         54.67         3.68 o                         
   1   4  10          3.78          7.56         3.00 o                         
   2   4  10        551.65        540.35        33.82 o                         
   3   4  10        410.45        401.19        25.44 o                         
   4   4  10         51.31         55.19         4.91 o                         
   5   4  10         31.24         36.82         3.91 o                         
   6   4  10        175.98        189.70        12.52 o                         
   7   4  10         69.55         74.12         5.56 o                         
  -8   5  10         21.90         18.75         2.75 o                         
  -7   5  10         35.83         42.32         4.08 o                         
  -6   5  10        165.31        168.07        11.50 o                         
  -5   5  10          0.08          0.00       113.39 o                         
  -4   5  10        111.73        116.17         8.72 o                         
  -3   5  10         46.36         61.74         5.58 o                         
  -2   5  10         52.67         59.51         5.61 o                         
  -1   5  10          5.79          6.03         3.33 o                         
   0   5  10         53.84         53.83         3.75 o                         
   1   5  10         18.11         14.94         3.12 o                         
   2   5  10         48.86         41.67         4.36 o                         
   3   5  10        235.71        226.55        14.86 o                         
   4   5  10         57.27         55.17         4.82 o                         
   5   5  10          1.41          2.33         2.16 o                         
   6   5  10         11.73          9.25         2.12 o                         
  -7   6  10        196.33        183.29        12.01 o                         
  -6   6  10        397.61        387.11        24.37 o                         
  -5   6  10        577.55        583.13        36.13 o                         
  -4   6  10        319.28        332.24        21.25 o                         
  -3   6  10        459.65        453.69        28.61 o                         
  -2   6  10        444.47        482.80        30.32 o                         
  -1   6  10        430.78        484.88        30.51 o                         
   0   6  10         66.11         73.47         4.30 o                         
   1   6  10        106.91        118.80         8.37 o                         
   2   6  10         70.33         65.15         5.35 o                         
   3   6  10         71.74         80.43         6.12 o                         
   4   6  10        202.56        205.93        13.34 o                         
   5   6  10         72.51         75.00         5.50 o                         
  -5   7  10          6.04          5.77         2.14 o                         
  -4   7  10         30.48         37.52         3.73 o                         
  -3   7  10         10.80          6.00         2.57 o                         
  -2   7  10        160.95        146.35        10.10 o                         
  -1   7  10         32.89         22.13         3.21 o                         
   0   7  10          0.08          2.08         1.92 o                         
   1   7  10         37.48         34.21         3.35 o                         
   2   7  10         49.41         45.97         3.90 o                         
   3   7  10          0.43          2.00         1.69 o                         
  -9   1  11          1.18          5.01         2.26 o                         
  -8   1  11        172.47        180.39        12.09 o                         
  -7   1  11        478.60        498.85        31.24 o                         
  -6   1  11        222.81        214.95        14.39 o                         
  -5   1  11         26.30         30.22         4.13 o                         
  -4   1  11        254.03        241.48        16.09 o                         
  -3   1  11         28.08         39.17         4.52 o                         
  -2   1  11         94.48         92.09         7.46 o                         
  -1   1  11         72.55         73.02         6.42 o                         
   0   1  11        205.49        208.00        10.07 o                         
   1   1  11         41.57         48.48         5.33 o                         
   2   1  11        229.47        200.65        13.72 o                         
   3   1  11         25.43         24.34         3.91 o                         
   4   1  11        127.26        128.48         9.30 o                         
   5   1  11        151.31        156.07        10.80 o                         
   6   1  11         12.22         14.18         2.82 o                         
   7   1  11          0.22          0.00        92.20 o                         
  -9   2  11         57.75         53.43         4.50 o                         
  -8   2  11         26.04         23.73         3.40 o                         
  -7   2  11        184.53        188.00        12.62 o                         
  -6   2  11        263.22        279.20        18.17 o                         
  -5   2  11          6.51          8.12         3.17 o                         
  -4   2  11         91.80         97.84         7.63 o                         
  -3   2  11        161.50        179.17        12.37 o                         
  -2   2  11        429.57        450.48        28.61 o                         
  -1   2  11         11.88         24.03         3.94 o                         
   0   2  11        186.26        191.50         9.35 o                         
   1   2  11       1278.36       1271.92        77.75 o                         
   2   2  11        655.75        632.56        39.37 o                         
   3   2  11         10.37          9.02         3.04 o                         
   4   2  11        115.59        128.04         9.13 o                         
   5   2  11        381.39        360.44        22.88 o                         
   6   2  11         87.01         85.16         6.41 o                         
   7   2  11          2.75          3.50         1.86 o                         
  -8   3  11        521.86        539.19        33.40 o                         
  -7   3  11        430.63        437.93        27.44 o                         
  -6   3  11        166.99        173.98        11.82 o                         
  -5   3  11         90.47         91.59         7.17 o                         
  -4   3  11        784.80        831.86        51.29 o                         
  -3   3  11        350.00        378.70        24.24 o                         
  -2   3  11         64.22         68.91         6.18 o                         
  -1   3  11         42.01         42.02         4.85 o                         
   0   3  11        135.07        145.64         7.42 o                         
   1   3  11        201.27        209.28        14.04 o                         
   2   3  11         30.77         31.34         3.76 o                         
   3   3  11         38.51         28.45         3.74 o                         
   4   3  11        173.03        175.42        11.87 o                         
   5   3  11          1.78          4.12         2.26 o                         
   6   3  11         51.96         46.61         3.99 o                         
  -8   4  11         81.89         77.15         5.75 o                         
  -7   4  11        240.88        232.86        15.10 o                         
  -6   4  11        182.04        172.42        11.60 o                         
  -5   4  11        222.16        196.17        13.15 o                         
  -4   4  11        438.58        399.82        25.37 o                         
  -3   4  11        448.49        431.26        27.35 o                         
  -2   4  11        428.57        425.66        27.01 o                         
  -1   4  11        259.08        243.59        16.16 o                         
   0   4  11         91.25         90.09         5.02 o                         
   1   4  11        155.05        152.44        10.61 o                         
   2   4  11        171.03        172.82        11.68 o                         
   3   4  11         89.97         84.39         6.48 o                         
   4   4  11         98.98         93.60         6.79 o                         
   5   4  11        165.43        152.86        10.19 o                         
  -6   5  11         28.19         22.20         3.13 o                         
  -5   5  11        138.01        130.83         9.17 o                         
  -4   5  11          0.07          3.16         2.45 o                         
  -3   5  11         26.05         22.07         3.66 o                         
  -2   5  11        131.33        144.60        10.26 o                         
  -1   5  11        216.29        210.52        14.06 o                         
   0   5  11          7.21          6.33         1.98 o                         
   1   5  11          2.84          0.00       105.51 o                         
   2   5  11          0.41          2.10         2.16 o                         
   3   5  11          0.64          2.47         1.90 o                         
   4   5  11         74.27         69.11         5.15 o                         
  -4   6  11        224.19        208.73        13.65 o                         
  -3   6  11          0.06          2.80         2.17 o                         
  -2   6  11         57.24         53.27         4.83 o                         
  -1   6  11        113.05        113.10         8.13 o                         
   0   6  11        151.59        132.77         6.46 o                         
   1   6  11          2.94          2.57         1.85 o                         
   2   6  11          9.69          7.09         1.91 o                         
  -8   0  12          0.62          4.60         1.82 o                         
  -7   0  12         10.07         13.62         2.72 o                         
  -6   0  12        245.45        249.82        16.22 o                         
  -5   0  12         20.81         20.44         3.44 o                         
  -4   0  12         11.64         14.68         3.30 o                         
  -3   0  12          0.40          0.00       113.25 o                         
  -2   0  12         97.63         96.52         7.69 o                         
  -1   0  12         10.90         14.23         3.45 o                         
   0   0  12        180.24        177.66         8.69 o                         
   1   0  12         42.72         41.47         4.59 o                         
   2   0  12         63.76         76.63         6.30 o                         
   3   0  12        145.30        131.02         9.37 o                         
   4   0  12        400.46        370.91        23.36 o                         
   5   0  12         17.08         15.93         2.58 o                         
  -8   1  12        469.77        453.59        28.14 o                         
  -7   1  12        197.97        187.68        12.46 o                         
  -6   1  12        196.52        189.44        12.67 o                         
  -5   1  12        669.29        692.92        42.88 o                         
  -4   1  12        410.04        420.91        26.63 o                         
  -3   1  12        160.31        157.57        11.11 o                         
  -2   1  12        377.41        364.98        23.48 o                         
  -1   1  12        471.10        512.82        32.26 o                         
   0   1  12        324.77        328.54        15.02 o                         
   1   1  12         31.72         36.48         4.15 o                         
   2   1  12         54.85         52.82         5.02 o                         
   3   1  12        413.55        395.23        25.00 o                         
   4   1  12        187.49        175.99        11.74 o                         
   5   1  12          2.16          2.75         1.96 o                         
  -7   2  12          6.53          4.61         2.36 o                         
  -6   2  12          9.67         10.49         2.56 o                         
  -5   2  12         25.22         24.95         3.46 o                         
  -4   2  12          3.64          4.03         2.90 o                         
  -3   2  12          4.64         10.88         2.90 o                         
  -2   2  12          0.53          0.00       104.97 o                         
  -1   2  12          7.73          8.14         3.18 o                         
   0   2  12         94.65         86.81         4.91 o                         
   1   2  12         49.79         41.30         4.27 o                         
   2   2  12          1.15          0.00       118.23 o                         
   3   2  12         15.63         19.48         2.86 o                         
   4   2  12          0.09          0.84         2.91 o                         
   5   2  12         23.18         19.43         2.52 o                         
  -7   3  12         20.67         15.17         2.51 o                         
  -6   3  12         86.55         80.00         6.03 o                         
  -5   3  12          8.56          9.14         2.71 o                         
  -4   3  12         63.90         68.70         5.61 o                         
  -3   3  12         42.06         41.16         4.32 o                         
  -2   3  12         58.32         52.24         5.03 o                         
  -1   3  12          0.28          1.86         2.63 o                         
   0   3  12         13.13          6.35         2.11 o                         
   1   3  12         43.70         39.17         4.11 o                         
   2   3  12          1.86          1.58         2.34 o                         
   3   3  12         15.94         14.15         2.53 o                         
   4   3  12          6.20          6.01         1.99 o                         
  -5   4  12        103.96        103.96         7.46 o                         
  -4   4  12          5.53          8.97         2.41 o                         
  -3   4  12          3.41          3.08         2.39 o                         
  -2   4  12        234.09        240.26        15.74 o                         
  -1   4  12         89.93         79.82         6.38 o                         
   0   4  12         90.15         82.87         4.52 o                         
   1   4  12         10.96         19.49         2.70 o                         
   2   4  12         37.47         41.75         3.77 o                         
   3   4  12          4.31          2.48         1.93 o                         
  -3   5  12          0.53          0.00        91.90 o                         
  -2   5  12        128.67        137.65         9.41 o                         
  -1   5  12        344.16        337.18        21.35 o                         
   0   5  12        247.83        222.58        10.17 o                         
   1   5  12         25.01         22.05         2.57 o                         
  -5   1  13         36.97         42.13         3.84 o                         
  -4   1  13        101.34         95.02         7.02 o                         
  -3   1  13         83.29         70.68         5.77 o                         
  -2   1  13        275.21        288.97        18.59 o                         
  -1   1  13         43.46         48.97         4.95 o                         
   0   1  13          4.62          5.15         1.85 o                         
   1   1  13          0.14          0.00        97.16 o                         
   2   1  13         41.02         49.57         4.23 o                         
  -4   2  13        110.54        115.72         8.16 o                         
  -3   2  13        360.12        381.27        24.04 o                         
  -2   2  13        174.80        171.58        11.62 o                         
  -1   2  13          3.28          3.04         2.37 o                         
   0   2  13         66.40         74.13         4.09 o                         
   1   2  13        313.68        321.80        20.32 o                         
   2   2  13         30.36         27.16         3.00 o                         
  -3   3  13         33.60         24.67         3.21 o                         
  -2   3  13        153.36        154.11        10.39 o                         
  -1   3  13        132.72        115.62         8.18 o                         
   0   3  13          3.16          3.08         1.95 o                         
                                                                                
